# Supplementary material for: Genetic variation drives seasonal onset of hibernation in the 13-lined ground squirrel
Source: Commun Biol. 2019 Dec 20;2:478. doi: 10.1038/s42003-019-0719-5 (PMC6925185; doi:10.1038/s42003-019-0719-5)
Supplement: Supplementary file 3 — Supplementary Data 1 [file 42003_2019_719_MOESM3_ESM.xlsx]

## Sheet: Supplementary Data 1
Supplementary Data 1. Details of the SpeTri2.0 draft assembly input and orientation of scaffolds into the final HiRise assembly
Hirise Scaffold ID	SpeTri2.0 Scaffold ID	SpeTri2.0 Start	SpeTri2.0 End	Strand	Hirise Start	Hirise End
Scyvm7L_9576	JH397560.1	0	4458	-	0	4458
Scyvm7L_9010	JH396289.1	0	7091	+	0	7091
Scyvm7L_5475	AGTP01150053.1	0	1428	-	0	1428
Scyvm7L_2789	AGTP01149658.1	0	1496	-	0	1496
Scyvm7L_3411	AGTP01150927.1	0	1199	-	0	1199
Scyvm7L_136	AGTP01152266.1	0	1160	+	0	1160
Scyvm7L_136	AGTP01148944.1	0	1647	+	1260	2907
Scyvm7L_136	JH395698.1	0	9734	+	3007	12741
Scyvm7L_136	AGTP01152064.1	0	1176	+	12841	14017
Scyvm7L_136	AGTP01150563.1	0	1362	-	14117	15479
Scyvm7L_136	JH393885.1	0	239524	-	15579	255103
Scyvm7L_136	JH397933.1	0	4065	-	255203	259268
Scyvm7L_136	JH393621.1	0	1357884	+	259368	1617252
Scyvm7L_136	JH394244.1	0	70797	+	1617352	1688149
Scyvm7L_6142	JH396466.1	0	6675	+	0	6675
Scyvm7L_9522	AGTP01151382.1	0	1277	-	0	1277
Scyvm7L_1580	JH398991.1	0	3366	-	0	3366
Scyvm7L_1580	AGTP01151817.1	0	1234	-	3466	4700
Scyvm7L_1580	JH393436.1	0	4590244	-	4800	4595044
Scyvm7L_1580	AGTP01150828.1	0	1332	+	4595144	4596476
Scyvm7L_1580	AGTP01151174.1	0	1245	+	4596576	4597821
Scyvm7L_4812	AGTP01149130.1	0	1490	+	0	1490
Scyvm7L_9443	JH397505.1	0	4455	+	0	4455
Scyvm7L_8827	AGTP01148901.1	0	1599	-	0	1599
Scyvm7L_4164	AGTP01147466.1	0	2847	+	0	2847
Scyvm7L_3643	JH395941.1	0	8511	-	0	8511
Scyvm7L_340	JH394900.1	0	18089	-	0	18089
Scyvm7L_9771	AGTP01139749.1	0	7968	-	0	7968
Scyvm7L_5661	AGTP01142812.1	0	5185	+	0	5185
Scyvm7L_9517	AGTP01151880.1	0	1176	+	0	1176
Scyvm7L_2081	AGTP01150134.1	0	1305	-	0	1305
Scyvm7L_9669	AGTP01149545.1	0	1463	+	0	1463
Scyvm7L_3301	AGTP01147125.1	0	3237	+	0	3237
Scyvm7L_5959	JH399212.1	0	3027	+	0	3027
Scyvm7L_7079	JH397568.1	0	4336	+	0	4336
Scyvm7L_456	JH397101.1	0	5104	-	0	5104
Scyvm7L_3292	AGTP01152207.1	0	1097	-	0	1097
Scyvm7L_819	JH398114.1	0	3968	+	0	3968
Scyvm7L_9726	JH397221.1	0	5056	-	0	5056
Scyvm7L_2230	AGTP01149195.1	0	1586	+	0	1586
Scyvm7L_7288	AGTP01152649.1	0	1155	+	0	1155
Scyvm7L_6850	AGTP01149116.1	0	1493	+	0	1493
Scyvm7L_1398	JH394989.1	0	15730	-	0	15730
Scyvm7L_1398	JH394881.1	0	17622	-	15830	33452
Scyvm7L_396	AGTP01142398.1	0	5647	+	0	5647
Scyvm7L_1341	AGTP01151166.1	0	1189	-	0	1189
Scyvm7L_2472	JH396724.1	0	6032	+	0	6032
Scyvm7L_1316	AGTP01148030.1	0	2049	+	0	2049
Scyvm7L_1316	JH393666.1	0	880288	+	2149	882437
Scyvm7L_1316	JH394131.1	0	97486	+	882537	980023
Scyvm7L_1316	JH393851.1	0	291393	+	980123	1271516
Scyvm7L_6333	AGTP01152854.1	0	1084	+	0	1084
Scyvm7L_5480	AGTP01149180.1	0	1590	-	0	1590
Scyvm7L_1688	JH399029.1	0	3250	-	0	3250
Scyvm7L_3042	JH398010.1	0	3912	+	0	3912
Scyvm7L_6046	AGTP01149162.1	0	1497	-	0	1497
Scyvm7L_3654	JH396177.1	0	7511	+	0	7511
Scyvm7L_8356	JH394432.1	0	45416	+	0	45416
Scyvm7L_8225	JH395399.1	0	11549	-	0	11549
Scyvm7L_1724	AGTP01143586.1	0	4547	-	0	4547
Scyvm7L_1287	JH398919.1	0	3395	+	0	3395
Scyvm7L_5343	JH396241.1	0	7407	+	0	7407
Scyvm7L_3889	AGTP01147892.1	0	2313	+	0	2313
Scyvm7L_150	JH398070.1	0	3905	-	0	3905
Scyvm7L_6792	AGTP01149472.1	0	1530	+	0	1530
Scyvm7L_1384	AGTP01149596.1	0	1507	+	0	1507
Scyvm7L_4493	JH398844.1	0	3356	-	0	3356
Scyvm7L_8314	AGTP01149593.1	0	1507	-	0	1507
Scyvm7L_2716	JH394979.1	0	15814	+	0	15814
Scyvm7L_3907	JH394132.1	0	96865	-	0	96865
Scyvm7L_2329	AGTP01146224.1	0	3596	+	0	3596
Scyvm7L_1988	AGTP01150541.1	0	1306	+	0	1306
Scyvm7L_9051	JH398147.1	0	3871	+	0	3871
Scyvm7L_1879	AGTP01148654.1	0	1733	+	0	1733
Scyvm7L_8352	JH397557.1	0	4345	-	0	4345
Scyvm7L_7218	AGTP01150409.1	0	1292	+	0	1292
Scyvm7L_2096	JH397077.1	0	5363	+	0	5363
Scyvm7L_1955	AGTP01150352.1	0	1391	-	0	1391
Scyvm7L_3627	JH396077.1	0	7927	+	0	7927
Scyvm7L_9747	AGTP01152268.1	0	1190	+	0	1190
Scyvm7L_912	AGTP01152242.1	0	1185	-	0	1185
Scyvm7L_4127	AGTP01149903.1	0	1458	+	0	1458
Scyvm7L_4895	AGTP01148020.1	0	2104	-	0	2104
Scyvm7L_8648	AGTP01149891.1	0	1378	+	0	1378
Scyvm7L_2245	JH397584.1	0	4444	-	0	4444
Scyvm7L_7646	AGTP01150179.1	0	1316	+	0	1316
Scyvm7L_4198	AGTP01150322.1	0	1377	-	0	1377
Scyvm7L_7010	AGTP01150007.1	0	1443	-	0	1443
Scyvm7L_6811	AGTP01151544.1	0	1161	+	0	1161
Scyvm7L_6811	JH394470.1	0	41587	-	1261	42848
Scyvm7L_6811	JH395892.1	0	8754	-	42948	51702
Scyvm7L_8877	JH397178.1	0	4909	-	0	4909
Scyvm7L_3152	AGTP01148868.1	0	1587	-	0	1587
Scyvm7L_4923	JH398032.1	0	4061	-	0	4061
Scyvm7L_9275	JH397063.1	0	5284	-	0	5284
Scyvm7L_8129	JH396430.1	0	6880	-	0	6880
Scyvm7L_2411	JH397009.1	0	5434	+	0	5434
Scyvm7L_8546	AGTP01153027.1	0	1038	-	0	1038
Scyvm7L_5971	AGTP01150197.1	0	1330	+	0	1330
Scyvm7L_8281	AGTP01152651.1	0	1086	-	0	1086
Scyvm7L_5843	JH398588.1	0	3692	-	0	3692
Scyvm7L_6574	AGTP01149060.1	0	1499	-	0	1499
Scyvm7L_7817	JH398567.1	0	3603	+	0	3603
Scyvm7L_5051	AGTP01153404.1	0	1059	-	0	1059
Scyvm7L_2130	AGTP01152598.1	0	1163	-	0	1163
Scyvm7L_9699	JH397882.1	0	4110	-	0	4110
Scyvm7L_1734	JH393606.1	0	1470722	+	0	1470722
Scyvm7L_1734	JH393882.1	0	240382	-	1470822	1711204
Scyvm7L_1734	AGTP01152616.1	0	1101	-	1711304	1712405
Scyvm7L_1734	AGTP01151695.1	0	1245	+	1712505	1713750
Scyvm7L_3390	JH398717.1	0	3595	+	0	3595
Scyvm7L_4865	JH399028.1	0	3962	-	0	3962
Scyvm7L_3874	AGTP01151536.1	0	1166	-	0	1166
Scyvm7L_8049	AGTP01147816.1	0	2474	-	0	2474
Scyvm7L_6824	AGTP01150064.1	0	1337	-	0	1337
Scyvm7L_1420	AGTP01152557.1	0	1157	+	0	1157
Scyvm7L_448	JH393710.1	0	700527	+	0	700527
Scyvm7L_448	JH398044.1	0	4057	+	700627	704684
Scyvm7L_448	JH395114.1	0	14082	-	704784	718866
Scyvm7L_448	JH394018.1	0	145462	+	718966	864428
Scyvm7L_448	JH394347.1	0	54925	+	864528	919453
Scyvm7L_448	JH394014.1	0	147120	+	919553	1066673
Scyvm7L_448	JH393521.1	0	2492060	-	1066773	3558833
Scyvm7L_4180	JH394797.1	0	19279	-	0	19279
Scyvm7L_1173	JH398751.1	0	3413	-	0	3413
Scyvm7L_3686	AGTP01151578.1	0	1156	-	0	1156
Scyvm7L_2488	AGTP01152799.1	0	1145	-	0	1145
Scyvm7L_4461	JH396590.1	0	6461	+	0	6461
Scyvm7L_3022	JH397718.1	0	4302	-	0	4302
Scyvm7L_7712	AGTP01152539.1	0	1084	-	0	1084
Scyvm7L_1333	AGTP01148147.1	0	1925	-	0	1925
Scyvm7L_6346	AGTP01150026.1	0	1440	+	0	1440
Scyvm7L_7361	JH396836.1	0	5988	+	0	5988
Scyvm7L_8579	AGTP01150034.1	0	1427	+	0	1427
Scyvm7L_8623	AGTP01151696.1	0	1189	-	0	1189
Scyvm7L_8008	AGTP01139794.1	0	7962	-	0	7962
Scyvm7L_7876	JH395277.1	0	12458	+	0	12458
Scyvm7L_4772	AGTP01148517.1	0	1782	-	0	1782
Scyvm7L_4548	AGTP01152245.1	0	1161	-	0	1161
Scyvm7L_9629	AGTP01145206.1	0	3934	-	0	3934
Scyvm7L_9551	AGTP01152061.1	0	1209	+	0	1209
Scyvm7L_3867	AGTP01149045.1	0	1610	-	0	1610
Scyvm7L_6118	JH398143.1	0	3983	+	0	3983
Scyvm7L_6118	JH395949.1	0	8558	+	4083	12641
Scyvm7L_5711	AGTP01148507.1	0	1680	+	0	1680
Scyvm7L_8659	AGTP01150424.1	0	1274	-	0	1274
Scyvm7L_6735	AGTP01152944.1	0	1098	-	0	1098
Scyvm7L_8236	JH398127.1	0	3894	+	0	3894
Scyvm7L_421	AGTP01151784.1	0	1191	+	0	1191
Scyvm7L_4055	JH397245.1	0	4811	-	0	4811
Scyvm7L_9947	AGTP01147750.1	0	2567	-	0	2567
Scyvm7L_6144	AGTP01151810.1	0	1235	-	0	1235
Scyvm7L_5540	JH394456.1	0	43108	-	0	43108
Scyvm7L_5647	AGTP01147773.1	0	2478	+	0	2478
Scyvm7L_4540	JH397774.1	0	4107	+	0	4107
Scyvm7L_3554	JH395305.1	0	12332	-	0	12332
Scyvm7L_2944	JH397540.1	0	4371	-	0	4371
Scyvm7L_8726	AGTP01153180.1	0	1109	+	0	1109
Scyvm7L_7244	AGTP01144045.1	0	4332	-	0	4332
Scyvm7L_9126	AGTP01148746.1	0	1699	+	0	1699
Scyvm7L_8578	JH398374.1	0	3702	-	0	3702
Scyvm7L_1709	JH394213.1	0	76349	-	0	76349
Scyvm7L_6308	AGTP01152216.1	0	1194	+	0	1194
Scyvm7L_8978	JH399217.1	0	3008	-	0	3008
Scyvm7L_5512	AGTP01151545.1	0	1230	+	0	1230
Scyvm7L_1839	AGTP01148086.1	0	2030	-	0	2030
Scyvm7L_2586	JH395633.1	0	10018	-	0	10018
Scyvm7L_4428	JH395366.1	0	11915	+	0	11915
Scyvm7L_6887	AGTP01150220.1	0	1318	+	0	1318
Scyvm7L_9155	AGTP01151325.1	0	1281	+	0	1281
Scyvm7L_5303	AGTP01148409.1	0	1778	-	0	1778
Scyvm7L_277	JH394865.1	0	17811	+	0	17811
Scyvm7L_4375	AGTP01149383.1	0	1484	-	0	1484
Scyvm7L_7588	AGTP01150223.1	0	1308	-	0	1308
Scyvm7L_7360	AGTP01149563.1	0	1512	+	0	1512
Scyvm7L_3462	AGTP01152867.1	0	1040	-	0	1040
Scyvm7L_3834	AGTP01152579.1	0	1127	-	0	1127
Scyvm7L_8663	AGTP01151994.1	0	1103	+	0	1103
Scyvm7L_2797	AGTP01151703.1	0	1245	-	0	1245
Scyvm7L_3741	AGTP01143231.1	0	4789	-	0	4789
Scyvm7L_4145	AGTP01153322.1	0	1092	+	0	1092
Scyvm7L_8384	AGTP01151528.1	0	1205	-	0	1205
Scyvm7L_8765	JH397538.1	0	4403	-	0	4403
Scyvm7L_3555	JH397795.1	0	4231	+	0	4231
Scyvm7L_2812	JH395470.1	0	11131	-	0	11131
Scyvm7L_6123	JH394201.1	0	85160	-	0	85160
Scyvm7L_9396	AGTP01149323.1	0	1465	-	0	1465
Scyvm7L_3709	JH398863.1	0	3479	-	0	3479
Scyvm7L_3882	AGTP01150149.1	0	1371	-	0	1371
Scyvm7L_3040	AGTP01152169.1	0	1143	+	0	1143
Scyvm7L_3357	JH397547.1	0	4369	-	0	4369
Scyvm7L_5961	JH397140.1	0	4937	-	0	4937
Scyvm7L_9706	AGTP01152909.1	0	1135	+	0	1135
Scyvm7L_644	AGTP01150812.1	0	1334	+	0	1334
Scyvm7L_9322	AGTP01153467.1	0	1010	-	0	1010
Scyvm7L_3062	JH396697.1	0	6335	-	0	6335
Scyvm7L_3938	AGTP01151804.1	0	1187	-	0	1187
Scyvm7L_428	JH393595.1	0	1600235	+	0	1600235
Scyvm7L_428	AGTP01148787.1	0	1689	-	1600335	1602024
Scyvm7L_428	JH395461.1	0	11809	-	1602124	1613933
Scyvm7L_428	JH398541.1	0	3727	-	1614033	1617760
Scyvm7L_428	JH397276.1	0	4832	-	1617860	1622692
Scyvm7L_428	AGTP01147071.1	0	3265	-	1622792	1626057
Scyvm7L_428	AGTP01152749.1	0	1112	+	1626157	1627269
Scyvm7L_428	JH396197.1	0	7513	-	1627369	1634882
Scyvm7L_428	JH395083.1	0	14492	+	1634982	1649474
Scyvm7L_428	JH394618.1	0	26111	+	1649574	1675685
Scyvm7L_428	JH395432.1	0	11418	-	1675785	1687203
Scyvm7L_428	JH395169.1	0	13688	+	1687303	1700991
Scyvm7L_428	AGTP01149128.1	0	1602	+	1701091	1702693
Scyvm7L_428	JH394063.1	0	123475	+	1702793	1826268
Scyvm7L_9050	AGTP01148513.1	0	1749	+	0	1749
Scyvm7L_3457	AGTP01151609.1	0	1192	+	0	1192
Scyvm7L_4552	JH394664.1	0	24325	+	0	24325
Scyvm7L_535	AGTP01148290.1	0	1823	-	0	1823
Scyvm7L_174	JH398132.1	0	4001	-	0	4001
Scyvm7L_4357	JH395916.1	0	8632	-	0	8632
Scyvm7L_1208	AGTP01152256.1	0	1191	+	0	1191
Scyvm7L_9256	JH397822.1	0	4090	+	0	4090
Scyvm7L_1194	AGTP01149962.1	0	1390	-	0	1390
Scyvm7L_8963	JH395427.1	0	11406	+	0	11406
Scyvm7L_1187	AGTP01150593.1	0	1240	-	0	1240
Scyvm7L_355	AGTP01152405.1	0	1073	+	0	1073
Scyvm7L_8130	JH394684.1	0	22508	+	0	22508
Scyvm7L_80	AGTP01147606.1	0	2741	+	0	2741
Scyvm7L_9538	JH394533.1	0	31471	+	0	31471
Scyvm7L_1642	JH394060.1	0	133251	-	0	133251
Scyvm7L_985	JH397111.1	0	5168	+	0	5168
Scyvm7L_1630	JH393856.1	3158	276137	-	0	272979
Scyvm7L_718	AGTP01151501.1	0	1264	+	0	1264
Scyvm7L_6367	AGTP01153367.1	0	1069	+	0	1069
Scyvm7L_9112	AGTP01152960.1	0	1030	-	0	1030
Scyvm7L_1487	AGTP01149518.1	0	1467	+	0	1467
Scyvm7L_7975	AGTP01148157.1	0	1861	-	0	1861
Scyvm7L_3441	AGTP01151554.1	0	1258	-	0	1258
Scyvm7L_4924	AGTP01150672.1	0	1275	-	0	1275
Scyvm7L_5323	JH397944.1	0	4029	-	0	4029
Scyvm7L_9807	JH398496.1	0	3692	-	0	3692
Scyvm7L_2515	AGTP01150632.1	0	1250	+	0	1250
Scyvm7L_1701	AGTP01152974.1	0	1024	+	0	1024
Scyvm7L_1595	AGTP01149176.1	0	1532	+	0	1532
Scyvm7L_991	JH397664.1	0	4205	+	0	4205
Scyvm7L_1453	AGTP01151033.1	0	1310	+	0	1310
Scyvm7L_9163	AGTP01152698.1	0	1064	-	0	1064
Scyvm7L_3787	JH398627.1	0	3612	-	0	3612
Scyvm7L_9618	AGTP01147900.1	0	2304	+	0	2304
Scyvm7L_8094	JH397059.1	0	5402	+	0	5402
Scyvm7L_259	JH393861.1	0	271955	-	0	271955
Scyvm7L_259	JH393748.1	0	522212	+	272055	794267
Scyvm7L_259	JH396365.1	0	7028	-	794367	801395
Scyvm7L_259	JH393982.1	0	160063	-	801495	961558
Scyvm7L_259	AGTP01149190.1	0	1587	+	961658	963245
Scyvm7L_259	JH394062.1	0	123875	-	963345	1087220
Scyvm7L_259	JH393762.1	0	475894	-	1087320	1563214
Scyvm7L_847	AGTP01151140.1	0	1294	+	0	1294
Scyvm7L_1302	AGTP01149091.1	0	1538	+	0	1538
Scyvm7L_3983	JH399131.1	0	3084	+	0	3084
Scyvm7L_5902	AGTP01147467.1	0	2682	+	0	2682
Scyvm7L_3180	AGTP01151377.1	0	1277	-	0	1277
Scyvm7L_2234	AGTP01148778.1	0	1591	-	0	1591
Scyvm7L_7724	JH396681.1	0	6380	-	0	6380
Scyvm7L_8700	AGTP01148495.1	0	1756	+	0	1756
Scyvm7L_6787	AGTP01145856.1	0	3736	+	0	3736
Scyvm7L_6731	JH397826.1	0	4213	-	0	4213
Scyvm7L_4039	JH396926.1	0	5805	+	0	5805
Scyvm7L_2890	AGTP01151318.1	0	1282	+	0	1282
Scyvm7L_8967	JH395525.1	0	10732	-	0	10732
Scyvm7L_4619	AGTP01149552.1	0	1515	+	0	1515
Scyvm7L_1739	JH394330.1	0	57046	+	0	57046
Scyvm7L_9603	JH397450.1	0	4748	-	0	4748
Scyvm7L_2299	JH397761.1	0	4269	-	0	4269
Scyvm7L_3102	AGTP01148809.1	0	1682	+	0	1682
Scyvm7L_4450	AGTP01151926.1	0	1165	+	0	1165
Scyvm7L_8200	AGTP01149978.1	0	1419	+	0	1419
Scyvm7L_3288	AGTP01152002.1	0	1157	+	0	1157
Scyvm7L_8650	JH397889.1	0	4002	+	0	4002
Scyvm7L_7207	JH395287.1	0	12430	+	0	12430
Scyvm7L_2403	AGTP01152716.1	0	1153	+	0	1153
Scyvm7L_3085	AGTP01148176.1	0	1968	-	0	1968
Scyvm7L_9496	AGTP01150050.1	0	1437	-	0	1437
Scyvm7L_2591	JH395455.1	0	11174	-	0	11174
Scyvm7L_1348	JH395436.1	0	11395	-	0	11395
Scyvm7L_1348	AGTP01147511.1	0	2836	+	11495	14331
Scyvm7L_1348	JH393657.1	0	926794	+	14431	941225
Scyvm7L_2929	AGTP01148385.1	0	1764	+	0	1764
Scyvm7L_3502	AGTP01152660.1	0	1040	+	0	1040
Scyvm7L_7536	AGTP01150292.1	0	1400	+	0	1400
Scyvm7L_1696	AGTP01152398.1	0	1060	+	0	1060
Scyvm7L_3222	JH398686.1	0	3574	+	0	3574
Scyvm7L_8017	AGTP01150793.1	0	1336	+	0	1336
Scyvm7L_8373	AGTP01152584.1	0	1068	+	0	1068
Scyvm7L_8315	AGTP01150863.1	0	1229	+	0	1229
Scyvm7L_6187	JH395897.1	0	8786	+	0	8786
Scyvm7L_3382	AGTP01149784.1	0	1415	+	0	1415
Scyvm7L_6982	AGTP01147910.1	0	2202	+	0	2202
Scyvm7L_1965	AGTP01152612.1	0	1162	-	0	1162
Scyvm7L_8917	AGTP01149936.1	0	1353	+	0	1353
Scyvm7L_2392	AGTP01148676.1	0	1626	-	0	1626
Scyvm7L_5986	AGTP01139552.1	0	8371	+	0	8371
Scyvm7L_1890	AGTP01151131.1	0	1206	-	0	1206
Scyvm7L_9736	JH394501.1	0	36353	+	0	36353
Scyvm7L_7807	AGTP01153290.1	0	1033	+	0	1033
Scyvm7L_7041	JH398864.1	0	3454	+	0	3454
Scyvm7L_4275	AGTP01150880.1	0	1326	+	0	1326
Scyvm7L_2602	AGTP01152722.1	0	1094	+	0	1094
Scyvm7L_2546	JH395824.1	0	8987	+	0	8987
Scyvm7L_7408	AGTP01148004.1	0	2018	-	0	2018
Scyvm7L_6668	JH395646.1	0	9871	-	0	9871
Scyvm7L_3625	JH394383.1	0	50361	-	0	50361
Scyvm7L_7200	AGTP01149798.1	0	1445	+	0	1445
Scyvm7L_4287	JH397951.1	0	4114	+	0	4114
Scyvm7L_5348	JH398097.1	0	3895	-	0	3895
Scyvm7L_6410	JH399175.1	0	3046	+	0	3046
Scyvm7L_2895	AGTP01149412.1	0	1540	-	0	1540
Scyvm7L_3083	JH397264.1	0	4910	+	0	4910
Scyvm7L_1084	JH393891.1	0	231799	+	0	231799
Scyvm7L_1084	JH397600.1	0	4358	-	231899	236257
Scyvm7L_1084	JH398383.1	0	3829	-	236357	240186
Scyvm7L_1084	JH393847.1	0	290110	-	240286	530396
Scyvm7L_1084	JH395659.1	0	9896	-	530496	540392
Scyvm7L_1084	JH394119.1	0	106823	+	540492	647315
Scyvm7L_1084	AGTP01150681.1	0	1295	-	647415	648710
Scyvm7L_1084	JH394074.1	0	117401	+	648810	766211
Scyvm7L_1084	JH393451.1	0	4295205	-	766311	5061516
Scyvm7L_1825	AGTP01150263.1	0	1327	+	0	1327
Scyvm7L_3198	AGTP01151386.1	0	1277	-	0	1277
Scyvm7L_278	AGTP01151792.1	0	1124	-	0	1124
Scyvm7L_431	AGTP01150431.1	0	1341	+	0	1341
Scyvm7L_536	AGTP01151525.1	0	1261	+	0	1261
Scyvm7L_2905	JH396418.1	0	6902	-	0	6902
Scyvm7L_7424	JH396367.1	0	6963	+	0	6963
Scyvm7L_3274	JH396313.1	0	7112	+	0	7112
Scyvm7L_9041	AGTP01150953.1	0	1206	+	0	1206
Scyvm7L_6618	AGTP01145755.1	0	3703	-	0	3703
Scyvm7L_9003	AGTP01152622.1	0	1066	+	0	1066
Scyvm7L_3103	AGTP01153409.1	0	1054	-	0	1054
Scyvm7L_323	AGTP01148327.1	0	1822	+	0	1822
Scyvm7L_5716	JH399106.1	0	3097	+	0	3097
Scyvm7L_2112	AGTP01148616.1	0	1748	+	0	1748
Scyvm7L_5583	JH398547.1	0	3545	+	0	3545
Scyvm7L_4372	JH399108.1	0	3228	+	0	3228
Scyvm7L_9164	AGTP01146590.1	0	3285	+	0	3285
Scyvm7L_1805	AGTP01151516.1	0	1153	+	0	1153
Scyvm7L_2384	JH396686.1	0	6371	+	0	6371
Scyvm7L_8564	JH394995.1	0	15680	-	0	15680
Scyvm7L_697	AGTP01151803.1	0	1129	+	0	1129
Scyvm7L_9599	AGTP01148939.1	0	1527	+	0	1527
Scyvm7L_123	JH398552.1	0	3634	-	0	3634
Scyvm7L_3443	JH395639.1	0	9867	+	0	9867
Scyvm7L_7838	AGTP01149100.1	0	1608	+	0	1608
Scyvm7L_5965	AGTP01148910.1	0	1647	+	0	1647
Scyvm7L_4006	JH399312.1	0	2335	-	0	2335
Scyvm7L_736	AGTP01152864.1	0	1034	-	0	1034
Scyvm7L_6071	AGTP01151270.1	0	1262	+	0	1262
Scyvm7L_1192	JH395160.1	0	13732	-	0	13732
Scyvm7L_2892	AGTP01151371.1	0	1179	-	0	1179
Scyvm7L_1962	AGTP01152127.1	0	1145	+	0	1145
Scyvm7L_3483	JH394895.1	0	17187	+	0	17187
Scyvm7L_6664	AGTP01152283.1	0	1096	+	0	1096
Scyvm7L_8099	AGTP01149214.1	0	1580	-	0	1580
Scyvm7L_3293	JH398710.1	0	3602	-	0	3602
Scyvm7L_7524	JH395987.1	0	8455	+	0	8455
Scyvm7L_1603	AGTP01149807.1	0	1473	-	0	1473
Scyvm7L_8371	AGTP01149230.1	0	1486	-	0	1486
Scyvm7L_8137	AGTP01148728.1	0	1707	-	0	1707
Scyvm7L_5689	AGTP01150170.1	0	1307	+	0	1307
Scyvm7L_3414	JH395393.1	0	11647	+	0	11647
Scyvm7L_4235	JH395444.1	0	11195	-	0	11195
Scyvm7L_4235	JH395883.1	0	8930	+	11295	20225
Scyvm7L_4235	JH396710.1	0	6307	+	20325	26632
Scyvm7L_121	AGTP01152467.1	0	1173	-	0	1173
Scyvm7L_121	JH393300.1	0	17878332	+	1273	17879605
Scyvm7L_121	AGTP01148107.1	0	2009	+	17879705	17881714
Scyvm7L_121	JH393351.1	0	8706776	+	17881814	26588590
Scyvm7L_9761	AGTP01135333.1	0	16371	-	0	16371
Scyvm7L_6570	AGTP01148336.1	0	1863	+	0	1863
Scyvm7L_418	AGTP01148505.1	0	1789	+	0	1789
Scyvm7L_418	AGTP01149765.1	0	1479	-	1889	3368
Scyvm7L_418	JH393691.1	0	761192	-	3468	764660
Scyvm7L_9790	JH399003.1	0	3357	+	0	3357
Scyvm7L_3082	AGTP01150475.1	0	1373	+	0	1373
Scyvm7L_2979	JH398988.1	0	3270	-	0	3270
Scyvm7L_2478	AGTP01152752.1	0	1150	+	0	1150
Scyvm7L_2719	AGTP01152596.1	0	1046	-	0	1046
Scyvm7L_2562	AGTP01152180.1	0	1199	-	0	1199
Scyvm7L_6504	AGTP01149754.1	0	1481	+	0	1481
Scyvm7L_615	AGTP01142902.1	0	5081	-	0	5081
Scyvm7L_7735	AGTP01153295.1	0	1043	-	0	1043
Scyvm7L_3788	JH399206.1	0	3033	-	0	3033
Scyvm7L_3788	JH395139.1	0	17958	-	3133	21091
Scyvm7L_3788	JH394225.1	0	73222	+	21191	94413
Scyvm7L_3788	JH395259.1	0	12547	+	94513	107060
Scyvm7L_3788	JH395330.1	0	12233	+	107160	119393
Scyvm7L_3788	JH395228.1	0	13114	-	119493	132607
Scyvm7L_3788	JH394389.1	0	50981	+	132707	183688
Scyvm7L_3788	JH396830.1	0	6009	+	183788	189797
Scyvm7L_3788	JH395449.1	0	11422	-	189897	201319
Scyvm7L_3788	AGTP01148691.1	0	1623	+	201419	203042
Scyvm7L_1842	JH398584.1	0	3561	-	0	3561
Scyvm7L_5125	JH396265.1	0	7190	-	0	7190
Scyvm7L_4675	AGTP01135395.1	0	16267	+	0	16267
Scyvm7L_4675	JH393576.1	0	1799331	-	16367	1815698
Scyvm7L_5522	JH396366.1	0	6944	+	0	6944
Scyvm7L_5516	AGTP01144024.1	0	4330	+	0	4330
Scyvm7L_1084.1	JH394032.1	0	140569	-	0	140569
Scyvm7L_1084.1	JH394020.1	0	144737	+	140669	285406
Scyvm7L_2404	AGTP01152900.1	0	1018	-	0	1018
Scyvm7L_9428	AGTP01151815.1	0	1138	+	0	1138
Scyvm7L_2966	AGTP01152623.1	0	1161	-	0	1161
Scyvm7L_4944	JH398923.1	0	3372	-	0	3372
Scyvm7L_3968	JH397061.1	0	5401	+	0	5401
Scyvm7L_8655	JH396854.1	0	5910	-	0	5910
Scyvm7L_7162	AGTP01148717.1	0	1594	+	0	1594
Scyvm7L_6479	AGTP01152167.1	0	1119	-	0	1119
Scyvm7L_1002	JH395255.1	0	13799	+	0	13799
Scyvm7L_1002	JH398698.1	0	3611	+	13899	17510
Scyvm7L_8192	JH395891.1	0	8804	+	0	8804
Scyvm7L_9137	JH397541.1	0	4480	-	0	4480
Scyvm7L_5795	AGTP01148617.1	0	1697	+	0	1697
Scyvm7L_3432	AGTP01149745.1	0	1482	-	0	1482
Scyvm7L_6305	JH397550.1	0	4467	+	0	4467
Scyvm7L_475	AGTP01147654.1	0	2872	-	0	2872
Scyvm7L_475	JH393728.1	263137	592128	-	2972	331963
Scyvm7L_3158	AGTP01151849.1	0	1141	+	0	1141
Scyvm7L_685	AGTP01151083.1	0	1247	-	0	1247
Scyvm7L_8093	JH395249.1	0	13524	+	0	13524
Scyvm7L_5872	JH398505.1	0	3750	+	0	3750
Scyvm7L_2740	AGTP01150486.1	0	1273	+	0	1273
Scyvm7L_2756	AGTP01152630.1	0	1074	+	0	1074
Scyvm7L_4209	AGTP01150875.1	0	1326	+	0	1326
Scyvm7L_1880	AGTP01152011.1	0	1213	+	0	1213
Scyvm7L_554	JH398630.1	0	3494	-	0	3494
Scyvm7L_7736	JH396873.1	0	5858	-	0	5858
Scyvm7L_433	JH398392.1	0	3826	-	0	3826
Scyvm7L_2169	JH394686.1	0	22579	-	0	22579
Scyvm7L_1320	JH396143.1	0	7778	-	0	7778
Scyvm7L_1320	JH395405.1	0	11617	-	7878	19495
Scyvm7L_1320	JH393848.1	0	290060	-	19595	309655
Scyvm7L_5133	AGTP01150014.1	0	1442	-	0	1442
Scyvm7L_9038	JH397764.1	0	4168	-	0	4168
Scyvm7L_3542	JH399101.1	0	3234	-	0	3234
Scyvm7L_9840	JH397158.1	0	4957	-	0	4957
Scyvm7L_1745	AGTP01151002.1	0	1276	-	0	1276
Scyvm7L_9983	JH397746.1	0	4232	+	0	4232
Scyvm7L_3969	AGTP01149590.1	0	1389	-	0	1389
Scyvm7L_6505	AGTP01153089.1	0	1079	+	0	1079
Scyvm7L_3747	AGTP01153016.1	0	1069	-	0	1069
Scyvm7L_2851	AGTP01153013.1	0	1051	+	0	1051
Scyvm7L_3505	AGTP01151036.1	0	1199	+	0	1199
Scyvm7L_4489	AGTP01148572.1	0	1698	+	0	1698
Scyvm7L_9921	AGTP01149681.1	0	1389	-	0	1389
Scyvm7L_8584	JH397950.1	0	3951	+	0	3951
Scyvm7L_6034	AGTP01153268.1	0	1008	-	0	1008
Scyvm7L_2314	AGTP01149382.1	0	1545	-	0	1545
Scyvm7L_8464	AGTP01150167.1	0	1363	+	0	1363
Scyvm7L_756	AGTP01150251.1	0	1391	+	0	1391
Scyvm7L_6517	AGTP01149139.1	0	1600	-	0	1600
Scyvm7L_9940	AGTP01153193.1	0	1040	+	0	1040
Scyvm7L_9439	AGTP01151514.1	0	1186	+	0	1186
Scyvm7L_2343	AGTP01150792.1	0	1301	+	0	1301
Scyvm7L_2473	AGTP01153252.1	0	1101	+	0	1101
Scyvm7L_9498	JH394222.1	0	76641	-	0	76641
Scyvm7L_7503	AGTP01149931.1	0	1362	-	0	1362
Scyvm7L_4564	AGTP01152402.1	0	1177	-	0	1177
Scyvm7L_1803	AGTP01151827.1	0	1191	-	0	1191
Scyvm7L_3437	JH399255.1	0	2843	+	0	2843
Scyvm7L_5668	AGTP01149256.1	0	1513	-	0	1513
Scyvm7L_6076	AGTP01148991.1	0	1633	+	0	1633
Scyvm7L_7394	JH393307.1	0	14995995	-	0	14995995
Scyvm7L_7394	JH398389.1	0	3827	-	14996095	14999922
Scyvm7L_4260	JH398287.1	0	3748	+	0	3748
Scyvm7L_2873	AGTP01150403.1	0	1276	+	0	1276
Scyvm7L_3800	AGTP01149046.1	0	1610	+	0	1610
Scyvm7L_628	JH396432.1	0	6757	-	0	6757
Scyvm7L_9091	AGTP01150641.1	0	1293	+	0	1293
Scyvm7L_7351	AGTP01150015.1	0	1442	+	0	1442
Scyvm7L_5251	AGTP01152980.1	0	1090	-	0	1090
Scyvm7L_5883	AGTP01148941.1	0	1627	+	0	1627
Scyvm7L_6970	AGTP01149476.1	0	1507	-	0	1507
Scyvm7L_2002	JH396720.1	0	6298	+	0	6298
Scyvm7L_3431	JH395609.1	0	10154	+	0	10154
Scyvm7L_5667	AGTP01149392.1	0	1541	-	0	1541
Scyvm7L_3306	AGTP01147674.1	0	2689	+	0	2689
Scyvm7L_3611	AGTP01151461.1	0	1198	+	0	1198
Scyvm7L_1764	JH399199.1	0	3064	-	0	3064
Scyvm7L_4123	AGTP01148014.1	0	2111	-	0	2111
Scyvm7L_220	AGTP01151718.1	0	1182	-	0	1182
Scyvm7L_6020	JH398533.1	0	3727	-	0	3727
Scyvm7L_6020	JH394861.1	0	17868	+	3827	21695
Scyvm7L_5876	JH395316.1	0	12327	+	0	12327
Scyvm7L_7446	JH396475.1	0	6781	+	0	6781
Scyvm7L_2161	AGTP01148421.1	0	1822	-	0	1822
Scyvm7L_1587	AGTP01152456.1	0	1061	-	0	1061
Scyvm7L_7113	AGTP01151182.1	0	1187	+	0	1187
Scyvm7L_2924	AGTP01152786.1	0	1030	+	0	1030
Scyvm7L_1941	AGTP01150990.1	0	1248	-	0	1248
Scyvm7L_2020	AGTP01150103.1	0	1331	+	0	1331
Scyvm7L_7399	JH394412.1	0	47163	+	0	47163
Scyvm7L_9243	AGTP01150836.1	0	1227	-	0	1227
Scyvm7L_9963	AGTP01150378.1	0	1388	-	0	1388
Scyvm7L_9592	JH395076.1	0	14619	-	0	14619
Scyvm7L_8747	AGTP01148900.1	0	1617	+	0	1617
Scyvm7L_1382	JH397349.1	0	4755	+	0	4755
Scyvm7L_7688	JH397421.1	0	4477	-	0	4477
Scyvm7L_2748	JH397879.1	0	4024	-	0	4024
Scyvm7L_5739	AGTP01147573.1	0	2839	-	0	2839
Scyvm7L_8230	AGTP01151082.1	0	1247	-	0	1247
Scyvm7L_7175	AGTP01149893.1	0	1460	-	0	1460
Scyvm7L_3544	AGTP01150238.1	0	1293	+	0	1293
Scyvm7L_9791	JH395023.1	0	15218	+	0	15218
Scyvm7L_9965	JH397511.1	0	4463	+	0	4463
Scyvm7L_5859	AGTP01152936.1	0	1084	+	0	1084
Scyvm7L_5122	JH397993.1	0	4059	-	0	4059
Scyvm7L_8864	AGTP01152503.1	0	1116	-	0	1116
Scyvm7L_8343	AGTP01146215.1	0	3543	-	0	3543
Scyvm7L_6000	JH397515.1	0	4337	+	0	4337
Scyvm7L_6320	JH399256.1	0	2991	+	0	2991
Scyvm7L_4954	JH396853.1	0	5862	-	0	5862
Scyvm7L_9927	AGTP01152013.1	0	1154	+	0	1154
Scyvm7L_9196	AGTP01150551.1	0	1364	+	0	1364
Scyvm7L_6250	AGTP01148966.1	0	1642	-	0	1642
Scyvm7L_5642	JH395999.1	0	8250	+	0	8250
Scyvm7L_9123	AGTP01149489.1	0	1527	-	0	1527
Scyvm7L_8849	AGTP01150640.1	0	1290	-	0	1290
Scyvm7L_4165	AGTP01152426.1	0	1076	+	0	1076
Scyvm7L_5413	JH394607.1	0	26949	-	0	26949
Scyvm7L_7421	AGTP01152968.1	0	1131	+	0	1131
Scyvm7L_7452	JH395208.1	0	13206	-	0	13206
Scyvm7L_8971	JH395540.1	0	10567	+	0	10567
Scyvm7L_8773	AGTP01153004.1	0	1030	-	0	1030
Scyvm7L_375	AGTP01149535.1	0	1497	-	0	1497
Scyvm7L_3835	AGTP01150138.1	0	1391	+	0	1391
Scyvm7L_8575	JH396222.1	0	7422	+	0	7422
Scyvm7L_2504	AGTP01152702.1	0	1032	+	0	1032
Scyvm7L_468	JH395945.1	0	8542	-	0	8542
Scyvm7L_9772	JH396879.1	0	5798	-	0	5798
Scyvm7L_7824	AGTP01141571.1	0	6345	+	0	6345
Scyvm7L_5235	JH396478.1	0	6782	-	0	6782
Scyvm7L_7713	AGTP01150452.1	0	1277	-	0	1277
Scyvm7L_5851	AGTP01149506.1	0	1438	+	0	1438
Scyvm7L_2013	AGTP01151523.1	0	1262	+	0	1262
Scyvm7L_1856	AGTP01150803.1	0	1335	-	0	1335
Scyvm7L_8245	AGTP01153042.1	0	1006	+	0	1006
Scyvm7L_3012	JH397112.1	0	5087	-	0	5087
Scyvm7L_2456	AGTP01151274.1	0	1243	-	0	1243
Scyvm7L_9678	AGTP01149324.1	0	1559	-	0	1559
Scyvm7L_7581	AGTP01147632.1	0	2653	-	0	2653
Scyvm7L_2660	AGTP01143535.1	0	4581	-	0	4581
Scyvm7L_2660	JH394407.1	0	47548	-	4681	52229
Scyvm7L_7790	JH396452.1	0	6678	+	0	6678
Scyvm7L_4007	AGTP01151878.1	0	1166	+	0	1166
Scyvm7L_1895	JH398115.1	0	4013	-	0	4013
Scyvm7L_7082	AGTP01150217.1	0	1413	-	0	1413
Scyvm7L_6177	AGTP01152232.1	0	1193	+	0	1193
Scyvm7L_9898	AGTP01151559.1	0	1199	+	0	1199
Scyvm7L_4979	AGTP01148701.1	0	1609	+	0	1609
Scyvm7L_714	AGTP01148181.1	0	1965	+	0	1965
Scyvm7L_4266	JH396180.1	0	7475	+	0	7475
Scyvm7L_3246	AGTP01150331.1	0	1320	-	0	1320
Scyvm7L_9535	AGTP01142286.1	0	5754	-	0	5754
Scyvm7L_6358	AGTP01147843.1	0	2416	-	0	2416
Scyvm7L_903	AGTP01152879.1	0	1083	-	0	1083
Scyvm7L_3862	JH393912.1	0	213962	-	0	213962
Scyvm7L_3862	AGTP01151096.1	0	1285	-	214062	215347
Scyvm7L_595	AGTP01152956.1	0	1080	-	0	1080
Scyvm7L_888	JH394036.1	0	138754	-	0	138754
Scyvm7L_888	JH395283.1	0	12480	-	138854	151334
Scyvm7L_888	JH393784.1	0	418701	-	151434	570135
Scyvm7L_888	JH394302.1	0	60784	+	570235	631019
Scyvm7L_3469	AGTP01148915.1	0	1655	-	0	1655
Scyvm7L_3469	AGTP01152329.1	0	1072	+	1755	2827
Scyvm7L_9330	JH395513.1	0	10644	+	0	10644
Scyvm7L_9340	AGTP01151958.1	0	1120	-	0	1120
Scyvm7L_2999	AGTP01149088.1	0	1611	+	0	1611
Scyvm7L_3827	JH397669.1	0	4217	+	0	4217
Scyvm7L_6362	AGTP01152079.1	0	1164	-	0	1164
Scyvm7L_1433	JH394620.1	0	25938	-	0	25938
Scyvm7L_9524	AGTP01151319.1	0	1201	-	0	1201
Scyvm7L_9195	JH396015.1	0	8363	-	0	8363
Scyvm7L_1559	JH398077.1	0	4024	+	0	4024
Scyvm7L_5996	AGTP01149398.1	0	1542	+	0	1542
Scyvm7L_6848	JH395387.1	0	11688	-	0	11688
Scyvm7L_7324	AGTP01149050.1	0	1511	-	0	1511
Scyvm7L_3979	AGTP01152771.1	0	1113	+	0	1113
Scyvm7L_9664	JH396856.1	0	5941	+	0	5941
Scyvm7L_1699	AGTP01148388.1	0	1719	-	0	1719
Scyvm7L_1460	AGTP01150243.1	0	1361	+	0	1361
Scyvm7L_1626	AGTP01149660.1	0	1496	+	0	1496
Scyvm7L_3633	JH396349.1	0	6923	+	0	6923
Scyvm7L_3067	AGTP01149882.1	0	1401	+	0	1401
Scyvm7L_4239	JH395315.1	0	12268	+	0	12268
Scyvm7L_5086	JH398558.1	0	3667	+	0	3667
Scyvm7L_1770	AGTP01153278.1	0	1046	+	0	1046
Scyvm7L_1003	JH397099.1	0	5203	-	0	5203
Scyvm7L_883	JH396771.1	0	6156	+	0	6156
Scyvm7L_8090	JH396766.1	0	6204	+	0	6204
Scyvm7L_3996	JH395117.1	0	13947	+	0	13947
Scyvm7L_1021	AGTP01150984.1	0	1218	+	0	1218
Scyvm7L_7372	JH398779.1	0	3547	+	0	3547
Scyvm7L_7619	AGTP01148278.1	0	1803	+	0	1803
Scyvm7L_9901	AGTP01141259.1	0	6559	+	0	6559
Scyvm7L_4437	AGTP01137971.1	0	10608	+	0	10608
Scyvm7L_2613	AGTP01148083.1	0	2031	+	0	2031
Scyvm7L_5699	AGTP01149218.1	0	1472	+	0	1472
Scyvm7L_2375	JH396136.1	0	7744	-	0	7744
Scyvm7L_8220	JH397151.1	0	6933	-	0	6933
Scyvm7L_1531	JH394570.1	0	28648	+	0	28648
Scyvm7L_1531	JH394772.1	0	20021	+	28748	48769
Scyvm7L_1531	JH398738.1	0	3521	+	48869	52390
Scyvm7L_1531	JH393480.1	0	3557526	+	52490	3610016
Scyvm7L_2614	AGTP01152635.1	0	1099	+	0	1099
Scyvm7L_8362	JH395402.1	0	11449	+	0	11449
Scyvm7L_1620	JH394390.1	0	49320	+	0	49320
Scyvm7L_3496	JH395821.1	0	8999	+	0	8999
Scyvm7L_4745	AGTP01152695.1	0	1103	-	0	1103
Scyvm7L_6036	JH397465.1	0	4567	+	0	4567
Scyvm7L_1795	AGTP01152440.1	0	1132	+	0	1132
Scyvm7L_8050	AGTP01147524.1	0	2751	+	0	2751
Scyvm7L_638	JH398526.1	0	3643	-	0	3643
Scyvm7L_6796	JH397663.1	0	4221	+	0	4221
Scyvm7L_5330	JH396623.1	0	6494	-	0	6494
Scyvm7L_5330	JH393584.1	0	1720382	+	6594	1726976
Scyvm7L_5330	AGTP01150798.1	0	1336	-	1727076	1728412
Scyvm7L_5330	JH393934.1	0	197379	-	1728512	1925891
Scyvm7L_5330	JH394299.1	0	61184	+	1925991	1987175
Scyvm7L_5330	JH395156.1	0	13793	+	1987275	2001068
Scyvm7L_5330	AGTP01148133.1	0	1994	+	2001168	2003162
Scyvm7L_5330	JH393731.1	0	581359	+	2003262	2584621
Scyvm7L_5330	JH396168.1	0	7691	-	2584721	2592412
Scyvm7L_5330	JH399037.1	0	3326	-	2592512	2595838
Scyvm7L_5330	JH395276.1	0	9929	-	2595938	2605867
Scyvm7L_5330	JH397521.1	0	4508	+	2605967	2610475
Scyvm7L_5330	JH394185.1	0	84393	+	2610575	2694968
Scyvm7L_6514	JH395981.1	0	8461	-	0	8461
Scyvm7L_3622	AGTP01149799.1	0	1473	+	0	1473
Scyvm7L_5606	JH394886.1	0	17370	-	0	17370
Scyvm7L_2629	AGTP01151080.1	0	1278	+	0	1278
Scyvm7L_9135	AGTP01152078.1	0	1207	+	0	1207
Scyvm7L_4061	JH396606.1	0	6507	-	0	6507
Scyvm7L_4061	JH396446.1	0	6855	+	6607	13462
Scyvm7L_5455	AGTP01151327.1	0	1254	-	0	1254
Scyvm7L_3698	JH396406.1	0	6871	-	0	6871
Scyvm7L_9471	JH398608.1	0	3647	+	0	3647
Scyvm7L_2266	AGTP01150473.1	0	1260	-	0	1260
Scyvm7L_1200	AGTP01150084.1	0	1381	+	0	1381
Scyvm7L_4590	JH397096.1	0	5253	+	0	5253
Scyvm7L_6279	AGTP01148689.1	0	1719	-	0	1719
Scyvm7L_6882	JH394459.1	0	42776	+	0	42776
Scyvm7L_9349	JH394497.1	0	36740	-	0	36740
Scyvm7L_1656	AGTP01149945.1	0	1442	+	0	1442
Scyvm7L_9631	JH398592.1	0	3662	-	0	3662
Scyvm7L_543	AGTP01150585.1	0	1328	+	0	1328
Scyvm7L_543	JH393664.1	0	897640	-	1428	899068
Scyvm7L_543	JH397017.1	0	5343	-	899168	904511
Scyvm7L_543	JH396310.1	0	7165	-	904611	911776
Scyvm7L_543	JH394454.1	0	43306	-	911876	955182
Scyvm7L_543	AGTP01139853.1	0	7890	-	955282	963172
Scyvm7L_8403	JH394862.1	0	17779	+	0	17779
Scyvm7L_9773	AGTP01151506.1	0	1203	+	0	1203
Scyvm7L_8511	AGTP01152757.1	0	1033	+	0	1033
Scyvm7L_3096	JH398145.1	0	3874	+	0	3874
Scyvm7L_158	AGTP01150837.1	0	1331	+	0	1331
Scyvm7L_4517	AGTP01149876.1	0	1462	-	0	1462
Scyvm7L_7889	JH397513.1	0	4609	+	0	4609
Scyvm7L_2711	JH396005.1	0	8260	+	0	8260
Scyvm7L_161	JH395058.1	0	14805	+	0	14805
Scyvm7L_5517	AGTP01147680.1	0	2680	-	0	2680
Scyvm7L_7927	AGTP01147260.1	0	3021	-	0	3021
Scyvm7L_8161	AGTP01152739.1	0	1151	-	0	1151
Scyvm7L_4167	JH395048.1	0	15005	+	0	15005
Scyvm7L_3668	AGTP01151759.1	0	1207	+	0	1207
Scyvm7L_9297	AGTP01149424.1	0	1440	-	0	1440
Scyvm7L_3251	JH395943.1	0	8729	-	0	8729
Scyvm7L_6940	AGTP01150980.1	0	1198	-	0	1198
Scyvm7L_1504	AGTP01151924.1	0	1222	+	0	1222
Scyvm7L_404	AGTP01149677.1	0	1492	-	0	1492
Scyvm7L_3818	AGTP01150736.1	0	1234	-	0	1234
Scyvm7L_8992	AGTP01149147.1	0	1541	-	0	1541
Scyvm7L_1300	JH393768.1	0	461971	-	0	461971
Scyvm7L_1300	AGTP01153416.1	0	1043	+	462071	463114
Scyvm7L_1300	AGTP01137183.1	0	11881	+	463214	475095
Scyvm7L_1300	JH393737.1	0	551247	-	475195	1026442
Scyvm7L_1300	AGTP01142366.1	0	5687	+	1026542	1032229
Scyvm7L_1300	AGTP01147912.1	0	2230	+	1032329	1034559
Scyvm7L_1300	JH393619.1	0	1373417	-	1034659	2408076
Scyvm7L_1300	AGTP01144950.1	0	4019	+	2408176	2412195
Scyvm7L_1300	AGTP01149805.1	0	1473	+	2412295	2413768
Scyvm7L_1300	JH393524.1	0	2466955	+	2413868	4880823
Scyvm7L_1300	JH393963.1	0	171064	+	4880923	5051987
Scyvm7L_1300	AGTP01152558.1	0	1166	+	5052087	5053253
Scyvm7L_1300	JH393323.1	0	11642259	+	5053353	16695612
Scyvm7L_1300	AGTP01145058.1	0	3981	+	16695712	16699693
Scyvm7L_1300	AGTP01144519.1	0	4142	-	16699793	16703935
Scyvm7L_1300	AGTP01151434.1	0	1270	-	16704035	16705305
Scyvm7L_1300	AGTP01147603.1	0	2784	-	16705405	16708189
Scyvm7L_1300	AGTP01147935.1	0	2228	-	16708289	16710517
Scyvm7L_1300	JH393501.1	0	2955412	+	16710617	19666029
Scyvm7L_1300	JH397172.1	0	5089	-	19666129	19671218
Scyvm7L_1300	JH395831.1	0	9063	-	19671318	19680381
Scyvm7L_1300	JH393289.1	0	13330338	+	19680481	33010820
Scyvm7L_1300	JH393309.1	0	13776510	+	33010920	46787430
Scyvm7L_1300	JH393459.1	0	4206874	-	46787530	50994404
Scyvm7L_7342	AGTP01150814.1	0	1220	-	0	1220
Scyvm7L_8851	AGTP01152805.1	0	1031	-	0	1031
Scyvm7L_2136	AGTP01137142.1	0	11975	-	0	11975
Scyvm7L_2136	JH393397.1	0	5986668	-	12075	5998743
Scyvm7L_2136	AGTP01149207.1	0	1581	+	5998843	6000424
Scyvm7L_2136	JH393358.1	0	8193470	-	6000524	14193994
Scyvm7L_9476	JH398237.1	0	3766	-	0	3766
Scyvm7L_5162	JH396733.1	0	6194	-	0	6194
Scyvm7L_1353	JH395690.1	0	9771	+	0	9771
Scyvm7L_1915	AGTP01151462.1	0	1242	-	0	1242
Scyvm7L_1906	JH395273.1	0	12576	+	0	12576
Scyvm7L_6578	AGTP01150602.1	0	1358	-	0	1358
Scyvm7L_8828	AGTP01152302.1	0	1182	+	0	1182
Scyvm7L_952	AGTP01151882.1	0	1134	+	0	1134
Scyvm7L_9186	AGTP01152084.1	0	1115	+	0	1115
Scyvm7L_3957	JH396823.1	0	5982	-	0	5982
Scyvm7L_4081	JH398327.1	0	3869	+	0	3869
Scyvm7L_7564	AGTP01149366.1	0	1435	+	0	1435
Scyvm7L_3823	JH395446.1	0	11349	+	0	11349
Scyvm7L_7307	AGTP01150315.1	0	1363	-	0	1363
Scyvm7L_213	JH398872.1	0	3433	+	0	3433
Scyvm7L_2254	JH394690.1	0	22317	-	0	22317
Scyvm7L_2254	AGTP01149981.1	0	1434	-	22417	23851
Scyvm7L_2254	AGTP01148648.1	0	1701	-	23951	25652
Scyvm7L_2254	JH394528.1	0	31748	+	25752	57500
Scyvm7L_6239	AGTP01152595.1	0	1064	+	0	1064
Scyvm7L_9950	JH397642.1	0	4283	+	0	4283
Scyvm7L_1365	JH395395.1	0	11504	+	0	11504
Scyvm7L_674	AGTP01147338.1	0	3075	+	0	3075
Scyvm7L_6090	AGTP01146988.1	0	3216	-	0	3216
Scyvm7L_9094	AGTP01149853.1	0	1363	+	0	1363
Scyvm7L_9765	JH396983.1	0	5519	+	0	5519
Scyvm7L_8054	JH396048.1	0	8113	+	0	8113
Scyvm7L_9129	AGTP01152882.1	0	1080	+	0	1080
Scyvm7L_198	AGTP01148730.1	0	1672	-	0	1672
Scyvm7L_1380	JH394495.1	0	36831	+	0	36831
Scyvm7L_1503	AGTP01153331.1	0	1088	+	0	1088
Scyvm7L_4186	AGTP01151429.1	0	1181	-	0	1181
Scyvm7L_199	AGTP01149329.1	0	1549	+	0	1549
Scyvm7L_2191	AGTP01151194.1	0	1293	-	0	1293
Scyvm7L_93	AGTP01151141.1	0	1300	+	0	1300
Scyvm7L_72	JH396302.1	0	7202	-	0	7202
Scyvm7L_3508	AGTP01150735.1	0	1315	+	0	1315
Scyvm7L_1830	JH398969.1	0	3389	-	0	3389
Scyvm7L_4157	AGTP01150657.1	0	1291	-	0	1291
Scyvm7L_4174	AGTP01147747.1	0	2494	+	0	2494
Scyvm7L_9393	JH396669.1	0	6402	-	0	6402
Scyvm7L_9794	JH399260.1	0	2703	-	0	2703
Scyvm7L_4527	JH395052.1	0	15067	+	0	15067
Scyvm7L_2295	AGTP01148550.1	0	1718	+	0	1718
Scyvm7L_4075	JH396353.1	0	6931	-	0	6931
Scyvm7L_287	AGTP01148704.1	0	1624	-	0	1624
Scyvm7L_5184	JH398067.1	0	4043	+	0	4043
Scyvm7L_2758	AGTP01148480.1	0	1799	+	0	1799
Scyvm7L_6599	AGTP01150650.1	0	1259	+	0	1259
Scyvm7L_2684	JH396479.1	0	6712	+	0	6712
Scyvm7L_7610	AGTP01138751.1	0	9401	+	0	9401
Scyvm7L_7275	AGTP01148311.1	0	1882	+	0	1882
Scyvm7L_1834	JH397234.1	0	4848	-	0	4848
Scyvm7L_3840	JH396913.1	0	5789	+	0	5789
Scyvm7L_2046	AGTP01147254.1	0	3143	-	0	3143
Scyvm7L_2376	AGTP01148851.1	0	1610	-	0	1610
Scyvm7L_8113	JH399021.1	0	3343	-	0	3343
Scyvm7L_9485	JH396333.1	0	7000	+	0	7000
Scyvm7L_3195	AGTP01148479.1	0	1768	-	0	1768
Scyvm7L_5283	JH398264.1	0	3818	-	0	3818
Scyvm7L_1120	AGTP01153033.1	0	1013	+	0	1013
Scyvm7L_1485	JH398966.1	0	3393	+	0	3393
Scyvm7L_8060	JH395533.1	0	10635	+	0	10635
Scyvm7L_9101	AGTP01147516.1	0	2847	-	0	2847
Scyvm7L_3572	AGTP01149095.1	0	1506	+	0	1506
Scyvm7L_3921	AGTP01152583.1	0	1164	+	0	1164
Scyvm7L_1684	JH395707.1	0	9714	-	0	9714
Scyvm7L_882	JH395785.1	0	9156	+	0	9156
Scyvm7L_7072	AGTP01150248.1	0	1409	+	0	1409
Scyvm7L_118	JH395630.1	0	10038	-	0	10038
Scyvm7L_118	AGTP01149709.1	0	1431	-	10138	11569
Scyvm7L_118	JH398355.1	0	3793	+	11669	15462
Scyvm7L_118	JH395300.1	0	12399	-	15562	27961
Scyvm7L_118	JH394371.1	0	52378	-	28061	80439
Scyvm7L_118	JH396377.1	0	6984	+	80539	87523
Scyvm7L_118	JH394657.1	0	28811	+	87623	116434
Scyvm7L_118	JH396219.1	0	7393	-	116534	123927
Scyvm7L_118	JH394663.1	0	23324	+	124027	147351
Scyvm7L_118	JH395057.1	0	14869	-	147451	162320
Scyvm7L_118	JH395862.1	0	9007	-	162420	171427
Scyvm7L_118	JH395497.1	0	11021	-	171527	182548
Scyvm7L_118	JH394822.1	0	18762	+	182648	201410
Scyvm7L_118	JH396523.1	0	6698	+	201510	208208
Scyvm7L_118	JH394630.1	0	25558	+	208308	233866
Scyvm7L_118	JH394740.1	0	26014	-	233966	259980
Scyvm7L_118	AGTP01150022.1	0	1391	+	260080	261471
Scyvm7L_118	JH393546.1	0	2180084	+	261571	2441655
Scyvm7L_118	JH395685.1	0	9819	-	2441755	2451574
Scyvm7L_118	JH393308.1	0	14751797	-	2451674	17203471
Scyvm7L_118	JH396140.1	0	9044	-	17203571	17212615
Scyvm7L_118	AGTP01137030.1	0	12199	+	17212715	17224914
Scyvm7L_118	JH393771.1	0	455626	+	17225014	17680640
Scyvm7L_118	AGTP01144415.1	0	4155	-	17680740	17684895
Scyvm7L_118	AGTP01150310.1	0	1397	+	17684995	17686392
Scyvm7L_118	JH393926.1	0	207881	-	17686492	17894373
Scyvm7L_118	JH397166.1	0	5113	-	17894473	17899586
Scyvm7L_118	AGTP01149251.1	0	1569	+	17899686	17901255
Scyvm7L_118	JH393907.1	0	235938	-	17901355	18137293
Scyvm7L_118	AGTP01150031.1	0	1423	+	18137393	18138816
Scyvm7L_118	JH398854.1	0	3468	+	18138916	18142384
Scyvm7L_118	AGTP01142979.1	0	4985	+	18142484	18147469
Scyvm7L_118	JH397418.1	0	4652	-	18147569	18152221
Scyvm7L_1324	JH394792.1	0	19413	-	0	19413
Scyvm7L_344	AGTP01150820.1	0	1333	-	0	1333
Scyvm7L_34	AGTP01149547.1	0	1515	+	0	1515
Scyvm7L_3523	AGTP01147844.1	0	2457	+	0	2457
Scyvm7L_4626	JH394083.1	0	114059	+	0	114059
Scyvm7L_326	AGTP01153454.1	0	1024	+	0	1024
Scyvm7L_8224	JH399226.1	0	2989	-	0	2989
Scyvm7L_1577	AGTP01149025.1	0	1593	-	0	1593
Scyvm7L_9292	AGTP01153383.1	0	1069	-	0	1069
Scyvm7L_1582	AGTP01152777.1	0	1047	+	0	1047
Scyvm7L_4462	AGTP01150450.1	0	1377	-	0	1377
Scyvm7L_5493	JH399112.1	0	3207	-	0	3207
Scyvm7L_7344	JH395893.1	0	8917	-	0	8917
Scyvm7L_7290	JH395092.1	0	14339	-	0	14339
Scyvm7L_4192	AGTP01152369.1	0	1155	+	0	1155
Scyvm7L_283	AGTP01152969.1	0	1048	-	0	1048
Scyvm7L_8936	AGTP01152286.1	0	1189	+	0	1189
Scyvm7L_6523	JH399093.1	0	3247	-	0	3247
Scyvm7L_143	AGTP01147931.1	0	2241	+	0	2241
Scyvm7L_9877	JH394140.1	0	94431	-	0	94431
Scyvm7L_2335	JH396296.1	0	7106	-	0	7106
Scyvm7L_7830	AGTP01150291.1	0	1350	+	0	1350
Scyvm7L_1917	AGTP01152492.1	0	1170	+	0	1170
Scyvm7L_5240	AGTP01153099.1	0	1119	-	0	1119
Scyvm7L_9353	AGTP01146383.1	0	3446	-	0	3446
Scyvm7L_4739	AGTP01149609.1	0	1504	+	0	1504
Scyvm7L_491	JH397986.1	0	3982	+	0	3982
Scyvm7L_9518	JH394339.1	0	55399	-	0	55399
Scyvm7L_635	AGTP01148820.1	0	1638	+	0	1638
Scyvm7L_8180	AGTP01148295.1	0	1888	+	0	1888
Scyvm7L_9380	AGTP01150945.1	0	1319	-	0	1319
Scyvm7L_2078	JH396323.1	0	7105	-	0	7105
Scyvm7L_2122	AGTP01151579.1	0	1177	+	0	1177
Scyvm7L_9651	AGTP01152008.1	0	1213	+	0	1213
Scyvm7L_8934	AGTP01151770.1	0	1154	-	0	1154
Scyvm7L_2049	JH396252.1	0	7201	-	0	7201
Scyvm7L_4606	AGTP01146781.1	0	3292	+	0	3292
Scyvm7L_4327	JH398039.1	0	3911	-	0	3911
Scyvm7L_5829	JH396363.1	0	6863	+	0	6863
Scyvm7L_4754	AGTP01145164.1	0	3947	+	0	3947
Scyvm7L_769	JH398603.1	0	3578	+	0	3578
Scyvm7L_734	AGTP01153100.1	0	1039	+	0	1039
Scyvm7L_3754	AGTP01150795.1	0	1335	-	0	1335
Scyvm7L_9226	JH397987.1	0	4036	-	0	4036
Scyvm7L_2555	JH396964.1	0	5560	-	0	5560
Scyvm7L_6926	AGTP01152249.1	0	1080	+	0	1080
Scyvm7L_4964	JH398207.1	0	3814	-	0	3814
Scyvm7L_9786	JH395845.1	0	9062	-	0	9062
Scyvm7L_9869	JH397708.1	0	4307	+	0	4307
Scyvm7L_7762	AGTP01152838.1	0	1039	+	0	1039
Scyvm7L_2664	AGTP01153212.1	0	1068	-	0	1068
Scyvm7L_5422	JH396065.1	0	7961	+	0	7961
Scyvm7L_3360	JH398842.1	0	3428	+	0	3428
Scyvm7L_4990	JH395797.1	0	9138	-	0	9138
Scyvm7L_4940	AGTP01151519.1	0	1204	+	0	1204
Scyvm7L_966	JH396753.1	0	6185	+	0	6185
Scyvm7L_4283	JH397572.1	0	4300	-	0	4300
Scyvm7L_4391	JH397846.1	0	4039	-	0	4039
Scyvm7L_73	JH397592.1	0	4282	+	0	4282
Scyvm7L_6295	JH397485.1	0	4413	-	0	4413
Scyvm7L_839	JH396127.1	0	7745	+	0	7745
Scyvm7L_2371	AGTP01152997.1	0	1068	-	0	1068
Scyvm7L_6385	AGTP01151139.1	0	1300	+	0	1300
Scyvm7L_5712	AGTP01149477.1	0	1530	+	0	1530
Scyvm7L_5062	AGTP01152171.1	0	1171	+	0	1171
Scyvm7L_9176	JH394544.1	0	30459	+	0	30459
Scyvm7L_9036	JH395683.1	0	9703	+	0	9703
Scyvm7L_982	JH396017.1	0	8189	+	0	8189
Scyvm7L_6134	JH394460.1	0	42700	+	0	42700
Scyvm7L_7185	JH397400.1	0	4541	+	0	4541
Scyvm7L_8407	JH397226.1	0	4971	-	0	4971
Scyvm7L_2300	AGTP01148443.1	0	1815	-	0	1815
Scyvm7L_1383	JH393874.1	0	253124	-	0	253124
Scyvm7L_1383	JH399290.1	0	2645	-	253224	255869
Scyvm7L_1383	JH394292.1	0	61976	-	255969	317945
Scyvm7L_1383	AGTP01149394.1	0	1543	+	318045	319588
Scyvm7L_2921	AGTP01151055.1	0	1226	+	0	1226
Scyvm7L_8300	AGTP01149548.1	0	1398	+	0	1398
Scyvm7L_3897	JH395233.1	0	12934	-	0	12934
Scyvm7L_7292	AGTP01153354.1	0	1081	-	0	1081
Scyvm7L_3332	AGTP01151934.1	0	1161	-	0	1161
Scyvm7L_68	JH393350.1	0	5451780	+	0	5451781
Scyvm7L_68	AGTP01153306.1	0	1095	+	5451881	5452976
Scyvm7L_68	AGTP01148819.1	0	1681	+	5453076	5454757
Scyvm7L_68	JH393329.1	0	11021813	-	5454857	16476670
Scyvm7L_68	JH398367.1	0	3751	+	16476770	16480521
Scyvm7L_68	JH395246.1	0	12819	+	16480621	16493440
Scyvm7L_68	JH394159.1	0	89772	-	16493540	16583312
Scyvm7L_68	AGTP01148058.1	0	2020	+	16583412	16585432
Scyvm7L_68	JH398601.1	0	3686	+	16585532	16589218
Scyvm7L_68	JH393568.1	0	1919597	-	16589318	18508915
Scyvm7L_1165	JH394280.1	0	63842	+	0	63842
Scyvm7L_4624	JH398454.1	0	3786	+	0	3786
Scyvm7L_559	AGTP01148650.1	0	1734	+	0	1734
Scyvm7L_2715	JH395500.1	0	11078	+	0	11078
Scyvm7L_2715	JH395049.1	0	14964	-	11178	26142
Scyvm7L_3888	JH399140.1	0	3156	+	0	3156
Scyvm7L_5505	JH398941.1	0	3243	-	0	3243
Scyvm7L_9646	AGTP01149402.1	0	1526	+	0	1526
Scyvm7L_6396	JH395123.1	0	13987	-	0	13987
Scyvm7L_5549	JH396783.1	0	6015	-	0	6015
Scyvm7L_939	AGTP01151329.1	0	1265	-	0	1265
Scyvm7L_2062	JH395771.1	0	9387	-	0	9387
Scyvm7L_2062	JH395167.1	0	13672	-	9487	23159
Scyvm7L_7828	AGTP01152164.1	0	1105	+	0	1105
Scyvm7L_477	JH395206.1	0	13494	-	0	13494
Scyvm7L_2942	AGTP01152070.1	0	1208	+	0	1208
Scyvm7L_3150	JH395068.1	0	15824	+	0	15824
Scyvm7L_8821	JH397856.1	0	4101	+	0	4101
Scyvm7L_8092	AGTP01150891.1	0	1204	-	0	1204
Scyvm7L_7733	AGTP01152573.1	0	1165	-	0	1165
Scyvm7L_4442	JH395166.1	0	13755	+	0	13755
Scyvm7L_5622	AGTP01151195.1	0	1200	-	0	1200
Scyvm7L_4419	JH395695.1	0	9666	-	0	9666
Scyvm7L_7796	AGTP01151682.1	0	1196	-	0	1196
Scyvm7L_9716	JH394531.1	0	31386	-	0	31386
Scyvm7L_6689	AGTP01149168.1	0	1592	-	0	1592
Scyvm7L_5521	JH395172.1	0	13552	+	0	13552
Scyvm7L_9001	AGTP01149789.1	0	1371	+	0	1371
Scyvm7L_6053	AGTP01148878.1	0	1664	-	0	1664
Scyvm7L_2316	AGTP01152918.1	0	1134	+	0	1134
Scyvm7L_8114	AGTP01151675.1	0	1138	+	0	1138
Scyvm7L_4196	AGTP01150101.1	0	1428	+	0	1428
Scyvm7L_9620	AGTP01149112.1	0	1498	+	0	1498
Scyvm7L_7314	JH397124.1	0	5224	+	0	5224
Scyvm7L_3738	JH393457.1	0	4223364	+	0	4223364
Scyvm7L_3738	JH397347.1	0	4707	-	4223464	4228171
Scyvm7L_279	AGTP01153030.1	0	1064	+	0	1064
Scyvm7L_6943	JH398031.1	0	4063	+	0	4063
Scyvm7L_5305	AGTP01151340.1	0	1175	+	0	1175
Scyvm7L_500	AGTP01150759.1	0	1326	-	0	1326
Scyvm7L_3130	AGTP01151317.1	0	1182	-	0	1182
Scyvm7L_6642	JH397545.1	0	4473	-	0	4473
Scyvm7L_3704	AGTP01143404.1	0	4666	+	0	4666
Scyvm7L_6718	AGTP01151951.1	0	1186	+	0	1186
Scyvm7L_4218	JH396558.1	0	6448	-	0	6448
Scyvm7L_5790	JH398788.1	0	3378	+	0	3378
Scyvm7L_3567	JH395020.1	0	16324	+	0	16324
Scyvm7L_850	AGTP01150359.1	0	1390	-	0	1390
Scyvm7L_8793	JH394730.1	0	20766	+	0	20766
Scyvm7L_8248	JH395762.1	0	9484	-	0	9484
Scyvm7L_515	AGTP01151797.1	0	1236	-	0	1236
Scyvm7L_515	JH397187.1	0	5014	-	1336	6350
Scyvm7L_9563	AGTP01151975.1	0	1113	+	0	1113
Scyvm7L_1479	AGTP01153327.1	0	1070	-	0	1070
Scyvm7L_8512	AGTP01150232.1	0	1320	-	0	1320
Scyvm7L_4101	AGTP01147748.1	0	2572	-	0	2572
Scyvm7L_1060	AGTP01152601.1	0	1163	-	0	1163
Scyvm7L_907	JH398221.1	0	3888	+	0	3888
Scyvm7L_2708	JH396748.1	0	6134	+	0	6134
Scyvm7L_2708	AGTP01150196.1	0	1361	+	6234	7595
Scyvm7L_2708	JH393682.1	0	787000	+	7695	794695
Scyvm7L_2708	AGTP01148916.1	0	1655	+	794795	796450
Scyvm7L_2708	JH395918.1	0	8678	-	796550	805228
Scyvm7L_6707	AGTP01151712.1	0	1164	+	0	1164
Scyvm7L_212	AGTP01149261.1	0	1482	+	0	1482
Scyvm7L_298	AGTP01149507.1	0	1489	-	0	1489
Scyvm7L_4279	AGTP01138588.1	0	9604	+	0	9604
Scyvm7L_4845	JH398297.1	0	3892	+	0	3892
Scyvm7L_5050	JH397075.1	0	5314	+	0	5314
Scyvm7L_7693	AGTP01139310.1	0	8608	+	0	8608
Scyvm7L_1509	AGTP01148524.1	0	1702	+	0	1702
Scyvm7L_2579	JH394258.1	0	69113	-	0	69113
Scyvm7L_2579	JH396357.1	0	8196	+	69213	77409
Scyvm7L_2579	JH397268.1	0	4867	+	77509	82376
Scyvm7L_1588	JH398350.1	0	3853	-	0	3853
Scyvm7L_599	AGTP01150730.1	0	1271	+	0	1271
Scyvm7L_531	AGTP01149907.1	0	1458	-	0	1458
Scyvm7L_1068	JH396787.1	0	6080	+	0	6080
Scyvm7L_7170	JH395486.1	0	10931	+	0	10931
Scyvm7L_1009	AGTP01149465.1	0	1429	-	0	1429
Scyvm7L_2839	AGTP01148897.1	0	1599	-	0	1599
Scyvm7L_7050	JH397867.1	0	4096	+	0	4096
Scyvm7L_2691	AGTP01148068.1	0	2051	+	0	2051
Scyvm7L_3372	AGTP01150782.1	0	1284	+	0	1284
Scyvm7L_5345	AGTP01146802.1	0	3293	-	0	3293
Scyvm7L_1236	AGTP01148665.1	0	1644	-	0	1644
Scyvm7L_3309	AGTP01150148.1	0	1354	+	0	1354
Scyvm7L_8841	AGTP01151358.1	0	1279	-	0	1279
Scyvm7L_8693	JH394824.1	0	18770	+	0	18770
Scyvm7L_9515	AGTP01153141.1	0	1089	-	0	1089
Scyvm7L_5557	JH395481.1	0	10951	-	0	10951
Scyvm7L_2012	JH397720.1	0	4032	-	0	4032
Scyvm7L_498	AGTP01146685.1	0	3366	+	0	3366
Scyvm7L_4312	AGTP01150689.1	0	1291	-	0	1291
Scyvm7L_9655	AGTP01151051.1	0	1308	+	0	1308
Scyvm7L_4902	AGTP01139259.1	0	8739	-	0	8739
Scyvm7L_7741	AGTP01153071.1	0	1056	+	0	1056
Scyvm7L_5926	AGTP01149801.1	0	1366	-	0	1366
Scyvm7L_3680	AGTP01150628.1	0	1327	-	0	1327
Scyvm7L_18	AGTP01138848.1	0	9291	-	0	9291
Scyvm7L_3278	JH396159.1	0	7550	-	0	7550
Scyvm7L_17	AGTP01153061.1	0	1004	+	0	1004
Scyvm7L_4856	JH396657.1	0	6345	-	0	6345
Scyvm7L_1231	AGTP01152067.1	0	1147	-	0	1147
Scyvm7L_3509	JH394879.1	0	17587	-	0	17587
Scyvm7L_3509	JH397422.1	0	4593	-	17687	22280
Scyvm7L_7549	AGTP01149114.1	0	1570	-	0	1570
Scyvm7L_5842	AGTP01151979.1	0	1101	+	0	1101
Scyvm7L_9027	JH397635.1	0	4288	+	0	4288
Scyvm7L_8839	AGTP01150819.1	0	1302	-	0	1302
Scyvm7L_9228	JH394741.1	0	21083	+	0	21083
Scyvm7L_8151	JH395404.1	0	11585	+	0	11585
Scyvm7L_9231	AGTP01152190.1	0	1103	-	0	1103
Scyvm7L_4771	JH396004.1	0	8399	+	0	8399
Scyvm7L_825	AGTP01150073.1	0	1432	-	0	1432
Scyvm7L_6343	AGTP01148538.1	0	1706	-	0	1706
Scyvm7L_511	AGTP01147200.1	0	3177	+	0	3177
Scyvm7L_4795	AGTP01153456.1	0	1024	+	0	1024
Scyvm7L_4795	JH395859.1	0	9130	-	1124	10254
Scyvm7L_1850	JH395003.1	0	15565	+	0	15565
Scyvm7L_1850	JH394260.1	0	73025	+	15665	88690
Scyvm7L_1850	JH394758.1	0	23242	-	88790	112032
Scyvm7L_1850	JH394968.1	0	16079	-	112132	128211
Scyvm7L_8977	AGTP01148485.1	0	1797	-	0	1797
Scyvm7L_5366	JH395460.1	0	11164	-	0	11164
Scyvm7L_9418	AGTP01149092.1	0	1602	+	0	1602
Scyvm7L_4617	JH398255.1	0	3820	+	0	3820
Scyvm7L_1792	AGTP01150045.1	0	1437	-	0	1437
Scyvm7L_3484	JH395256.1	0	12746	+	0	12746
Scyvm7L_759	JH396906.1	0	5874	-	0	5874
Scyvm7L_759	JH393447.1	0	4379180	-	5974	4385154
Scyvm7L_759	JH398551.1	0	3695	-	4385254	4388949
Scyvm7L_8102	AGTP01148492.1	0	1694	-	0	1694
Scyvm7L_2755	AGTP01153196.1	0	1110	-	0	1110
Scyvm7L_3685	AGTP01150184.1	0	1396	-	0	1396
Scyvm7L_3030	AGTP01149830.1	0	1354	-	0	1354
Scyvm7L_2703	AGTP01151443.1	0	1211	-	0	1211
Scyvm7L_5860	AGTP01148511.1	0	1786	-	0	1786
Scyvm7L_1772	AGTP01151331.1	0	1214	-	0	1214
Scyvm7L_4710	JH394798.1	0	19157	-	0	19157
Scyvm7L_2519	JH395334.1	0	12063	+	0	12063
Scyvm7L_8702	JH394175.1	0	85673	-	0	85673
Scyvm7L_4794	JH397181.1	0	5040	+	0	5040
Scyvm7L_1705	JH395643.1	0	9939	+	0	9939
Scyvm7L_1705	JH394610.1	0	26542	-	10039	36581
Scyvm7L_1705	AGTP01148303.1	0	1848	+	36681	38529
Scyvm7L_1705	JH394386.1	0	49953	+	38629	88582
Scyvm7L_338	AGTP01145835.1	0	3685	-	0	3685
Scyvm7L_4806	JH399237.1	0	2763	+	0	2763
Scyvm7L_6293	AGTP01152476.1	0	1113	-	0	1113
Scyvm7L_8222	AGTP01148735.1	0	1628	+	0	1628
Scyvm7L_874	JH395380.1	0	11881	-	0	11881
Scyvm7L_4038	JH397231.1	0	5031	+	0	5031
Scyvm7L_3653	JH397895.1	0	4026	-	0	4026
Scyvm7L_7522	AGTP01150917.1	0	1201	+	0	1201
Scyvm7L_4379	AGTP01148258.1	0	1850	+	0	1850
Scyvm7L_6594	AGTP01148877.1	0	1665	+	0	1665
Scyvm7L_9199	AGTP01152676.1	0	1048	+	0	1048
Scyvm7L_9058	JH396099.1	0	7920	+	0	7920
Scyvm7L_6746	AGTP01149473.1	0	1424	+	0	1424
Scyvm7L_605	AGTP01149605.1	0	1404	-	0	1404
Scyvm7L_544	AGTP01148693.1	0	1700	-	0	1700
Scyvm7L_7216	JH394924.1	0	16749	+	0	16749
Scyvm7L_6111	AGTP01151987.1	0	1135	+	0	1135
Scyvm7L_1178	AGTP01149669.1	0	1410	-	0	1410
Scyvm7L_7746	AGTP01152324.1	0	1087	+	0	1087
Scyvm7L_9533	JH398103.1	0	3921	-	0	3921
Scyvm7L_6281	AGTP01150613.1	0	1303	-	0	1303
Scyvm7L_3785	AGTP01150575.1	0	1310	-	0	1310
Scyvm7L_3257	JH396982.1	0	5533	+	0	5533
Scyvm7L_5490	JH398622.1	0	3569	-	0	3569
Scyvm7L_3190	AGTP01148750.1	0	1697	-	0	1697
Scyvm7L_7459	JH398209.1	0	3946	-	0	3946
Scyvm7L_582	JH397182.1	0	5066	-	0	5066
Scyvm7L_7858	AGTP01152172.1	0	1169	+	0	1169
Scyvm7L_4190	JH399222.1	0	2949	+	0	2949
Scyvm7L_8494	JH397362.1	0	4581	-	0	4581
Scyvm7L_6975	AGTP01149003.1	0	1568	-	0	1568
Scyvm7L_5190	JH396626.1	0	6446	-	0	6446
Scyvm7L_3410	JH398144.1	0	3976	+	0	3976
Scyvm7L_4290	AGTP01152631.1	0	1114	-	0	1114
Scyvm7L_835	AGTP01150090.1	0	1429	-	0	1429
Scyvm7L_1275	AGTP01150029.1	0	1322	+	0	1322
Scyvm7L_5653	AGTP01151719.1	0	1126	-	0	1126
Scyvm7L_3782	AGTP01148262.1	0	1864	-	0	1864
Scyvm7L_9350	JH397614.1	0	4407	-	0	4407
Scyvm7L_3826	AGTP01151852.1	0	1142	-	0	1142
Scyvm7L_1741	AGTP01142430.1	0	5609	-	0	5609
Scyvm7L_5938	AGTP01153407.1	0	1058	+	0	1058
Scyvm7L_2409	AGTP01151348.1	0	1189	-	0	1189
Scyvm7L_1019	JH399087.1	0	3150	-	0	3150
Scyvm7L_8533	AGTP01152262.1	0	1190	+	0	1190
Scyvm7L_7593	JH396156.1	0	7655	+	0	7655
Scyvm7L_4612	JH397070.1	0	5315	+	0	5315
Scyvm7L_9486	JH398709.1	0	3523	-	0	3523
Scyvm7L_2186.1	JH394251.1	0	69066	+	0	69066
Scyvm7L_2186.1	JH393596.1	0	747523	+	69166	816690
Scyvm7L_7575	AGTP01152870.1	0	1039	-	0	1039
Scyvm7L_3982	AGTP01148560.1	0	1702	+	0	1702
Scyvm7L_6209	JH397219.1	0	4805	-	0	4805
Scyvm7L_351	AGTP01147687.1	0	2635	-	0	2635
Scyvm7L_202	JH399099.1	0	3102	-	0	3102
Scyvm7L_1469	AGTP01150845.1	0	1330	+	0	1330
Scyvm7L_427	AGTP01149510.1	0	1473	+	0	1473
Scyvm7L_2820	AGTP01134973.1	0	17596	+	0	17596
Scyvm7L_9605	AGTP01148473.1	0	1801	-	0	1801
Scyvm7L_5877	AGTP01149241.1	0	1468	-	0	1468
Scyvm7L_3674	JH397155.1	0	5082	+	0	5082
Scyvm7L_9930	JH395895.1	0	8781	+	0	8781
Scyvm7L_8079	AGTP01150802.1	0	1336	+	0	1336
Scyvm7L_9216	JH397780.1	0	4252	-	0	4252
Scyvm7L_6507	AGTP01152159.1	0	1149	-	0	1149
Scyvm7L_7022	JH397220.1	0	4982	-	0	4982
Scyvm7L_7624	AGTP01149733.1	0	1484	-	0	1484
Scyvm7L_8491	AGTP01150540.1	0	1329	-	0	1329
Scyvm7L_2705	AGTP01147768.1	0	2513	-	0	2513
Scyvm7L_5246	AGTP01151872.1	0	1228	+	0	1228
Scyvm7L_7809	AGTP01149096.1	0	1557	-	0	1557
Scyvm7L_6763	JH397414.1	0	4612	-	0	4612
Scyvm7L_4948	JH397835.1	0	4087	-	0	4087
Scyvm7L_8937	AGTP01148071.1	0	1970	+	0	1970
Scyvm7L_4655	AGTP01148908.1	0	1541	-	0	1541
Scyvm7L_949	JH397337.1	0	4722	-	0	4722
Scyvm7L_798	JH395868.1	0	8996	+	0	8996
Scyvm7L_691	JH395313.1	0	12338	-	0	12338
Scyvm7L_6761	AGTP01150412.1	0	1290	-	0	1290
Scyvm7L_549	AGTP01143144.1	0	4875	-	0	4875
Scyvm7L_744	JH395153.1	0	13902	+	0	13902
Scyvm7L_7376	AGTP01152484.1	0	1152	-	0	1152
Scyvm7L_2098	JH397203.1	0	4940	+	0	4940
Scyvm7L_9954	AGTP01152683.1	0	1041	-	0	1041
Scyvm7L_3507	AGTP01149670.1	0	1457	-	0	1457
Scyvm7L_8444	JH396627.1	0	6487	-	0	6487
Scyvm7L_4242	JH394864.1	0	17847	-	0	17847
Scyvm7L_281	JH399209.1	0	3024	+	0	3024
Scyvm7L_9147	JH397802.1	0	4232	-	0	4232
Scyvm7L_6890	AGTP01151069.1	0	1307	+	0	1307
Scyvm7L_4023	AGTP01153276.1	0	1000	-	0	1000
Scyvm7L_5197	JH397339.1	0	4686	-	0	4686
Scyvm7L_4136	JH393799.1	0	369254	-	0	369254
Scyvm7L_4136	JH393722.1	0	643055	+	369354	1012409
Scyvm7L_4136	JH393913.1	0	213007	-	1012509	1225516
Scyvm7L_4557	AGTP01151936.1	0	1221	+	0	1221
Scyvm7L_7755	AGTP01149815.1	0	1435	-	0	1435
Scyvm7L_1361	AGTP01152790.1	0	1107	-	0	1107
Scyvm7L_4002	AGTP01150532.1	0	1343	-	0	1343
Scyvm7L_1873	JH394753.1	0	20389	+	0	20389
Scyvm7L_1873	AGTP01151583.1	0	1255	+	20489	21744
Scyvm7L_2642	AGTP01149838.1	0	1468	+	0	1468
Scyvm7L_860	AGTP01149638.1	0	1500	-	0	1500
Scyvm7L_1000	JH396533.1	0	6683	+	0	6683
Scyvm7L_7021	AGTP01149587.1	0	1509	+	0	1509
Scyvm7L_6160	AGTP01152259.1	0	1143	+	0	1143
Scyvm7L_290	JH394807.1	0	19532	-	0	19532
Scyvm7L_290	JH393665.1	0	883508	-	19632	903140
Scyvm7L_290	JH393914.1	0	212032	+	903240	1115272
Scyvm7L_290	JH394414.1	0	47005	-	1115372	1162377
Scyvm7L_290	AGTP01148343.1	0	1816	+	1162477	1164293
Scyvm7L_290	JH395750.1	0	9461	-	1164393	1173854
Scyvm7L_290	JH397123.1	0	5161	+	1173954	1179115
Scyvm7L_290	JH395270.1	0	12727	-	1179215	1191942
Scyvm7L_290	JH398093.1	0	4031	+	1192042	1196073
Scyvm7L_290	JH393423.1	0	5050978	+	1196173	6247151
Scyvm7L_290	JH393384.1	0	6505572	+	6247251	12752823
Scyvm7L_290	JH393330.1	4125734	10954301	-	12752923	19581490
Scyvm7L_290	JH393294.1	0	20534056	+	19581590	40115646
Scyvm7L_290	JH393336.1	0	10378366	-	40115746	50494112
Scyvm7L_9879	AGTP01152198.1	0	1175	-	0	1175
Scyvm7L_593	AGTP01152448.1	0	1055	-	0	1055
Scyvm7L_8572	AGTP01152194.1	0	1197	+	0	1197
Scyvm7L_7197	AGTP01151621.1	0	1140	+	0	1140
Scyvm7L_4286	AGTP01152753.1	0	1056	+	0	1056
Scyvm7L_4293	JH396300.1	0	7264	+	0	7264
Scyvm7L_4394	AGTP01147751.1	0	2565	+	0	2565
Scyvm7L_2385	JH399038.1	0	3231	-	0	3231
Scyvm7L_4808	AGTP01151581.1	0	1136	-	0	1136
Scyvm7L_706	AGTP01151663.1	0	1156	+	0	1156
Scyvm7L_4658	AGTP01151053.1	0	1217	+	0	1217
Scyvm7L_3194	AGTP01148087.1	0	1927	+	0	1927
Scyvm7L_7016	JH395394.1	0	11630	-	0	11630
Scyvm7L_2051	JH396866.1	0	5985	-	0	5985
Scyvm7L_4095	JH396327.1	0	7121	-	0	7121
Scyvm7L_7152	JH396096.1	0	7792	+	0	7792
Scyvm7L_3253	AGTP01152466.1	0	1173	+	0	1173
Scyvm7L_155	JH397726.1	0	4239	+	0	4239
Scyvm7L_155	AGTP01151995.1	0	1215	+	4339	5554
Scyvm7L_155	JH396516.1	0	6704	+	5654	12358
Scyvm7L_155	AGTP01147968.1	0	2137	-	12458	14595
Scyvm7L_155	AGTP01147769.1	0	2479	+	14695	17174
Scyvm7L_155	JH393714.1	0	674320	-	17274	691594
Scyvm7L_155	JH396504.1	0	6720	+	691694	698414
Scyvm7L_155	JH393565.1	0	1946206	+	698514	2644720
Scyvm7L_155	AGTP01137510.1	0	11343	+	2644820	2656163
Scyvm7L_155	JH394586.1	0	27583	-	2656263	2683846
Scyvm7L_155	JH393736.1	0	582059	+	2683946	3266005
Scyvm7L_155	JH398057.1	0	4048	-	3266105	3270153
Scyvm7L_155	JH395572.1	0	10503	-	3270253	3280756
Scyvm7L_155	JH394068.1	0	129691	-	3280856	3410547
Scyvm7L_155	AGTP01149700.1	0	1488	-	3410647	3412135
Scyvm7L_155	AGTP01149081.1	0	1610	+	3412235	3413845
Scyvm7L_155	JH396668.1	0	6407	-	3413945	3420352
Scyvm7L_155	JH394923.1	0	16798	-	3420452	3437250
Scyvm7L_155	JH398319.1	0	3851	+	3437350	3441201
Scyvm7L_155	JH396335.1	0	7039	-	3441301	3448340
Scyvm7L_155	JH393858.1	0	286205	+	3448440	3734645
Scyvm7L_155	AGTP01149694.1	0	1400	+	3734745	3736145
Scyvm7L_155	AGTP01144951.1	0	3923	+	3736245	3740168
Scyvm7L_155	JH393684.1	0	788288	+	3740268	4528556
Scyvm7L_155	JH396566.1	0	6481	-	4528656	4535137
Scyvm7L_155	JH393958.1	0	178266	+	4535237	4713503
Scyvm7L_155	JH393470.1	0	3928968	-	4713603	8642571
Scyvm7L_2358	AGTP01150835.1	0	1315	+	0	1315
Scyvm7L_8312	JH399120.1	0	3192	+	0	3192
Scyvm7L_9236	AGTP01147899.1	0	2287	-	0	2287
Scyvm7L_4880	JH398234.1	0	3790	+	0	3790
Scyvm7L_9259	JH395848.1	0	8990	+	0	8990
Scyvm7L_311	JH396171.1	0	7704	-	0	7704
Scyvm7L_5701	AGTP01150107.1	0	1427	-	0	1427
Scyvm7L_2564	JH394665.1	1105	23405	-	0	22300
Scyvm7L_2564	JH394665.1	0	1105	-	22400	23506
Scyvm7L_9448	AGTP01151912.1	0	1106	+	0	1106
Scyvm7L_2818	JH394181.1	0	84763	+	0	84763
Scyvm7L_2818	AGTP01150461.1	0	1376	-	84863	86239
Scyvm7L_9494	AGTP01149817.1	0	1431	+	0	1431
Scyvm7L_4737	AGTP01149385.1	0	1545	+	0	1545
Scyvm7L_6675	AGTP01152251.1	0	1126	+	0	1126
Scyvm7L_7355	AGTP01152979.1	0	1030	+	0	1030
Scyvm7L_6633	JH394814.1	0	18998	-	0	18998
Scyvm7L_2056	AGTP01151418.1	0	1172	+	0	1172
Scyvm7L_5227	AGTP01149520.1	0	1520	-	0	1520
Scyvm7L_4766	AGTP01150203.1	0	1357	-	0	1357
Scyvm7L_3731	AGTP01152036.1	0	1196	+	0	1196
Scyvm7L_3615	JH397225.1	0	4829	+	0	4829
Scyvm7L_8508	AGTP01148873.1	0	1666	-	0	1666
Scyvm7L_5963	AGTP01150664.1	0	1350	+	0	1350
Scyvm7L_5117	AGTP01149521.1	0	1402	+	0	1402
Scyvm7L_730	AGTP01152096.1	0	1206	+	0	1206
Scyvm7L_3718	AGTP01148123.1	0	2001	+	0	2001
Scyvm7L_5511	JH398052.1	0	4018	+	0	4018
Scyvm7L_5511	AGTP01140173.1	0	7513	-	4118	11631
Scyvm7L_8382	AGTP01147675.1	0	2530	+	0	2530
Scyvm7L_9293	AGTP01147818.1	0	2372	-	0	2372
Scyvm7L_2678	AGTP01149222.1	0	1579	-	0	1579
Scyvm7L_1775	JH398483.1	0	3772	-	0	3772
Scyvm7L_1810	JH398427.1	0	3759	+	0	3759
Scyvm7L_1076	JH396220.1	0	7420	-	0	7420
Scyvm7L_7509	AGTP01151345.1	0	1281	-	0	1281
Scyvm7L_7685	JH396918.1	0	5780	+	0	5780
Scyvm7L_2326	JH398016.1	0	4004	+	0	4004
Scyvm7L_9250	JH397854.1	0	4188	+	0	4188
Scyvm7L_7308	JH398683.1	0	3578	+	0	3578
Scyvm7L_5813	AGTP01151539.1	0	1200	+	0	1200
Scyvm7L_3568	AGTP01151438.1	0	1252	-	0	1252
Scyvm7L_9935	AGTP01149555.1	0	1514	+	0	1514
Scyvm7L_6400	AGTP01146453.1	0	3512	+	0	3512
Scyvm7L_4349	AGTP01147923.1	0	2256	+	0	2256
Scyvm7L_1011	JH394369.1	0	52458	-	0	52458
Scyvm7L_1011	AGTP01152883.1	0	1115	+	52558	53673
Scyvm7L_1011	JH397299.1	0	4780	+	53773	58553
Scyvm7L_2717	AGTP01152847.1	0	1041	-	0	1041
Scyvm7L_5992	AGTP01150394.1	0	1386	+	0	1386
Scyvm7L_1328	JH393903.1	0	225304	+	0	225304
Scyvm7L_6197	AGTP01153299.1	0	1050	-	0	1050
Scyvm7L_8476	AGTP01150075.1	0	1432	+	0	1432
Scyvm7L_9607	AGTP01151067.1	0	1263	-	0	1263
Scyvm7L_7946	JH394431.1	0	45511	+	0	45511
Scyvm7L_9758	JH397742.1	0	4124	+	0	4124
Scyvm7L_2396	JH397370.1	0	4615	-	0	4615
Scyvm7L_4435	AGTP01149079.1	0	1613	-	0	1613
Scyvm7L_9595	JH396828.1	0	5918	+	0	5918
Scyvm7L_2111	AGTP01149439.1	0	1477	-	0	1477
Scyvm7L_9531	AGTP01150555.1	0	1314	+	0	1314
Scyvm7L_9107	AGTP01148740.1	0	1626	-	0	1626
Scyvm7L_4571	AGTP01150992.1	0	1314	+	0	1314
Scyvm7L_7511	JH398309.1	0	3881	+	0	3881
Scyvm7L_2904	AGTP01152536.1	0	1061	-	0	1061
Scyvm7L_649	AGTP01149648.1	0	1498	+	0	1498
Scyvm7L_9461	JH397629.1	0	4299	+	0	4299
Scyvm7L_5094	JH397640.1	0	4370	-	0	4370
Scyvm7L_9506	JH398090.1	0	4032	+	0	4032
Scyvm7L_8396	JH397972.1	0	4102	-	0	4102
Scyvm7L_5631	AGTP01152375.1	0	1159	+	0	1159
Scyvm7L_8537	AGTP01153005.1	0	1127	-	0	1127
Scyvm7L_3214	AGTP01148514.1	0	1673	-	0	1673
Scyvm7L_6971	JH396780.1	0	6022	-	0	6022
Scyvm7L_9326	AGTP01152600.1	0	1045	+	0	1045
Scyvm7L_4423	JH395452.1	0	11549	-	0	11549
Scyvm7L_5593	JH398266.1	0	3912	+	0	3912
Scyvm7L_8599	AGTP01148218.1	0	1938	+	0	1938
Scyvm7L_3793	AGTP01148084.1	0	1975	+	0	1975
Scyvm7L_6338	AGTP01151284.1	0	1196	-	0	1196
Scyvm7L_4657	AGTP01151037.1	0	1255	+	0	1255
Scyvm7L_5389	JH395447.1	0	11385	-	0	11385
Scyvm7L_863	JH395504.1	0	10829	-	0	10829
Scyvm7L_9113	AGTP01150345.1	0	1392	+	0	1392
Scyvm7L_6768	AGTP01150028.1	0	1439	-	0	1439
Scyvm7L_5301	JH396796.1	0	6086	+	0	6086
Scyvm7L_5641	AGTP01150595.1	0	1304	+	0	1304
Scyvm7L_9788	JH396194.1	0	7514	-	0	7514
Scyvm7L_3325	JH396486.1	0	6653	+	0	6653
Scyvm7L_3527	AGTP01150092.1	0	1429	-	0	1429
Scyvm7L_8011	AGTP01152984.1	0	1024	-	0	1024
Scyvm7L_513	JH396815.1	0	6019	-	0	6019
Scyvm7L_9144	JH395181.1	0	13448	+	0	13448
Scyvm7L_8530	AGTP01153386.1	0	1052	+	0	1052
Scyvm7L_135	JH398471.1	0	3641	-	0	3641
Scyvm7L_2449	AGTP01150426.1	0	1373	-	0	1373
Scyvm7L_3956	JH398829.1	0	3510	+	0	3510
Scyvm7L_688	AGTP01151334.1	0	1219	+	0	1219
Scyvm7L_5242	AGTP01151584.1	0	1179	-	0	1179
Scyvm7L_1442	JH397954.1	0	4113	+	0	4113
Scyvm7L_2825	AGTP01148452.1	0	1694	+	0	1694
Scyvm7L_9728	AGTP01148488.1	0	1698	-	0	1698
Scyvm7L_8234	JH394609.1	0	31373	-	0	31373
Scyvm7L_5312	AGTP01150626.1	0	1355	+	0	1355
Scyvm7L_4138	AGTP01151211.1	0	1292	+	0	1292
Scyvm7L_2284	AGTP01148306.1	0	1884	-	0	1884
Scyvm7L_4323	AGTP01149158.1	0	1596	-	0	1596
Scyvm7L_122	JH398778.1	0	3487	-	0	3487
Scyvm7L_5372	AGTP01148046.1	0	2075	-	0	2075
Scyvm7L_306	AGTP01152872.1	0	1040	+	0	1040
Scyvm7L_7147	AGTP01150926.1	0	1268	+	0	1268
Scyvm7L_933	AGTP01152975.1	0	1074	+	0	1074
Scyvm7L_3044	AGTP01147977.1	0	2149	-	0	2149
Scyvm7L_738	AGTP01142170.1	0	5786	-	0	5786
Scyvm7L_5257	JH395954.1	0	8591	-	0	8591
Scyvm7L_5444	JH399205.1	0	2985	-	0	2985
Scyvm7L_3378	JH397466.1	0	4471	-	0	4471
Scyvm7L_5186	JH397064.1	0	5481	+	0	5481
Scyvm7L_9918	AGTP01150443.1	0	1323	-	0	1323
Scyvm7L_7720	AGTP01152546.1	0	1167	-	0	1167
Scyvm7L_8723	AGTP01150919.1	0	1221	-	0	1221
Scyvm7L_4420	AGTP01149275.1	0	1569	+	0	1569
Scyvm7L_1844	AGTP01152538.1	0	1076	+	0	1076
Scyvm7L_5743	JH397298.1	0	4709	+	0	4709
Scyvm7L_2809	AGTP01152671.1	0	1157	+	0	1157
Scyvm7L_4502	JH397288.1	0	4814	-	0	4814
Scyvm7L_9845	AGTP01148360.1	0	1750	-	0	1750
Scyvm7L_1838	JH396491.1	0	6619	+	0	6619
Scyvm7L_4585	AGTP01148642.1	0	1736	+	0	1736
Scyvm7L_5139	AGTP01150306.1	0	1398	+	0	1398
Scyvm7L_3305	JH395888.1	0	8923	-	0	8923
Scyvm7L_1572	AGTP01152030.1	0	1163	-	0	1163
Scyvm7L_9637	AGTP01149443.1	0	1534	+	0	1534
Scyvm7L_374	AGTP01152215.1	0	1194	-	0	1194
Scyvm7L_2108	AGTP01148559.1	0	1751	-	0	1751
Scyvm7L_8643	AGTP01144893.1	0	1302	+	0	1302
Scyvm7L_2631	AGTP01148252.1	0	1804	+	0	1804
Scyvm7L_8831	AGTP01150729.1	0	1339	+	0	1339
Scyvm7L_2060	AGTP01151049.1	0	1280	+	0	1280
Scyvm7L_502	AGTP01147657.1	0	2707	+	0	2707
Scyvm7L_6604	JH395331.1	0	12126	+	0	12126
Scyvm7L_258	JH396437.1	0	6872	-	0	6872
Scyvm7L_258	JH394087.1	0	112180	+	6972	119152
Scyvm7L_258	AGTP01150457.1	0	1326	+	119252	120578
Scyvm7L_258	JH394552.1	0	29972	+	120678	150650
Scyvm7L_258	JH394555.1	0	29754	+	150750	180504
Scyvm7L_258	JH397078.1	0	5356	-	180604	185960
Scyvm7L_258	AGTP01152533.1	0	1167	-	186060	187227
Scyvm7L_258	AGTP01149996.1	0	1445	-	187327	188772
Scyvm7L_258	AGTP01138528.1	0	9624	+	188872	198496
Scyvm7L_258	JH396192.1	0	7529	-	198596	206125
Scyvm7L_258	JH396247.1	0	7394	+	206225	213619
Scyvm7L_258	JH393523.1	0	2481243	-	213719	2694962
Scyvm7L_2139	JH395828.1	0	8845	+	0	8845
Scyvm7L_2139	AGTP01147845.1	0	2414	+	8945	11359
Scyvm7L_2139	AGTP01149224.1	0	1579	+	11459	13038
Scyvm7L_2139	JH394041.1	0	132652	+	13138	145790
Scyvm7L_2139	AGTP01151527.1	0	1239	-	145890	147129
Scyvm7L_2139	JH394410.1	0	47230	-	147229	194459
Scyvm7L_2139	JH394272.1	0	69813	-	194559	264372
Scyvm7L_2139	AGTP01148445.1	0	1815	+	264472	266287
Scyvm7L_4330	JH396541.1	0	6629	-	0	6629
Scyvm7L_4551	JH398190.1	0	3902	+	0	3902
Scyvm7L_3087	JH396649.1	0	6319	-	0	6319
Scyvm7L_1722	AGTP01150592.1	0	1305	-	0	1305
Scyvm7L_2714	JH395652.1	0	9979	-	0	9979
Scyvm7L_2795	AGTP01152747.1	0	1095	-	0	1095
Scyvm7L_9229	AGTP01150956.1	0	1240	-	0	1240
Scyvm7L_7680	JH395549.1	0	10623	+	0	10623
Scyvm7L_4117	AGTP01148446.1	0	1814	+	0	1814
Scyvm7L_6495	JH397007.1	0	5518	+	0	5518
Scyvm7L_4917	JH398415.1	0	3714	+	0	3714
Scyvm7L_6544	AGTP01152512.1	0	1169	-	0	1169
Scyvm7L_710	AGTP01148892.1	0	1661	-	0	1661
Scyvm7L_9140	JH398680.1	0	3574	-	0	3574
Scyvm7L_4586	JH394965.1	0	16033	-	0	16033
Scyvm7L_2418	AGTP01149943.1	0	1453	-	0	1453
Scyvm7L_2004	AGTP01149526.1	0	1426	-	0	1426
Scyvm7L_9470	JH397171.1	0	4909	+	0	4909
Scyvm7L_8703	JH397453.1	0	4486	-	0	4486
Scyvm7L_8355	AGTP01152004.1	0	1183	-	0	1183
Scyvm7L_2700	JH397434.1	0	4614	-	0	4614
Scyvm7L_1402	AGTP01148785.1	0	1639	+	0	1639
Scyvm7L_6350	JH394142.1	0	94267	+	0	94267
Scyvm7L_3881	JH396359.1	0	6964	-	0	6964
Scyvm7L_1431	JH393511.1	0	2648569	-	0	2648569
Scyvm7L_1431	AGTP01145412.1	0	3816	+	2648669	2652485
Scyvm7L_1431	JH394236.1	0	71971	+	2652585	2724556
Scyvm7L_1431	JH393905.1	0	223783	-	2724656	2948439
Scyvm7L_1431	JH394046.1	0	134933	+	2948539	3083472
Scyvm7L_1431	JH393440.1	0	4503542	+	3083572	7587114
Scyvm7L_1431	AGTP01153389.1	0	1066	-	7587214	7588280
Scyvm7L_1431	JH394116.1	0	101478	-	7588380	7689858
Scyvm7L_1431	JH398690.1	0	3681	-	7689958	7693639
Scyvm7L_1431	JH395866.1	0	9192	+	7693739	7702931
Scyvm7L_1431	JH393989.1	0	161831	-	7703031	7864862
Scyvm7L_1431	AGTP01152338.1	0	1184	-	7864962	7866146
Scyvm7L_1431	JH393476.1	0	3630892	-	7866246	11497138
Scyvm7L_1431	JH398293.1	0	3943	+	11497238	11501181
Scyvm7L_9079	JH395325.1	0	12083	-	0	12083
Scyvm7L_1463	AGTP01151187.1	0	1236	-	0	1236
Scyvm7L_5891	AGTP01152485.1	0	1060	+	0	1060
Scyvm7L_4005	JH397415.1	0	4506	+	0	4506
Scyvm7L_7495	AGTP01149990.1	0	1445	+	0	1445
Scyvm7L_9750	JH396855.1	0	5984	-	0	5984
Scyvm7L_5527	AGTP01152779.1	0	1091	+	0	1091
Scyvm7L_2461	JH395374.1	0	11814	+	0	11814
Scyvm7L_8808	AGTP01150286.1	0	1380	+	0	1380
Scyvm7L_9033	JH395764.1	0	9482	+	0	9482
Scyvm7L_4215	JH398546.1	0	3691	-	0	3691
Scyvm7L_2373	AGTP01145933.1	0	3705	+	0	3705
Scyvm7L_3403	AGTP01153068.1	0	1012	-	0	1012
Scyvm7L_1370	JH396381.1	0	7375	+	0	7375
Scyvm7L_5697	AGTP01147932.1	0	2238	+	0	2238
Scyvm7L_5166	JH398814.1	0	3471	-	0	3471
Scyvm7L_4348	AGTP01149311.1	0	1540	+	0	1540
Scyvm7L_8789	JH394270.1	0	66373	-	0	66373
Scyvm7L_1172	JH398624.1	0	3625	+	0	3625
Scyvm7L_974	AGTP01148130.1	0	1952	-	0	1952
Scyvm7L_2619	JH398302.1	0	3745	+	0	3745
Scyvm7L_2619	JH396691.1	0	6306	+	3845	10151
Scyvm7L_6737	AGTP01152386.1	0	1072	+	0	1072
Scyvm7L_9294	JH397297.1	0	4839	+	0	4839
Scyvm7L_7038	JH398497.1	0	3703	+	0	3703
Scyvm7L_2828	JH397152.1	0	5092	-	0	5092
Scyvm7L_7140	AGTP01139053.1	0	9089	+	0	9089
Scyvm7L_2968	AGTP01152783.1	0	1102	+	0	1102
Scyvm7L_7926	JH395852.1	0	9066	+	0	9066
Scyvm7L_9612	AGTP01151240.1	0	1289	+	0	1289
Scyvm7L_1942	JH396120.1	0	7697	-	0	7697
Scyvm7L_4519	JH398363.1	0	3831	-	0	3831
Scyvm7L_4738	AGTP01149248.1	0	1530	+	0	1530
Scyvm7L_6936	JH398227.1	0	3935	+	0	3935
Scyvm7L_667	AGTP01149544.1	0	1402	-	0	1402
Scyvm7L_8958	AGTP01148377.1	0	1842	-	0	1842
Scyvm7L_5106	JH395840.1	0	9032	-	0	9032
Scyvm7L_612	JH395143.1	0	13875	-	0	13875
Scyvm7L_3519	JH397313.1	0	4814	+	0	4814
Scyvm7L_5941	JH398973.1	0	3240	-	0	3240
Scyvm7L_345	AGTP01150209.1	0	1415	-	0	1415
Scyvm7L_345	JH393298.1	0	18600530	+	1515	18602045
Scyvm7L_345	AGTP01151716.1	0	1197	+	18602145	18603342
Scyvm7L_345	JH393543.1	0	2278006	+	18603442	20881448
Scyvm7L_345	JH397625.1	0	4367	+	20881548	20885915
Scyvm7L_345	AGTP01151138.1	0	1301	+	20886015	20887316
Scyvm7L_345	JH395157.1	0	13889	+	20887416	20901305
Scyvm7L_345	JH396619.1	0	6459	-	20901405	20907864
Scyvm7L_345	JH393656.1	0	938648	+	20907964	21846612
Scyvm7L_345	AGTP01136853.1	0	12414	-	21846712	21859126
Scyvm7L_345	JH393414.1	0	5367406	+	21859226	27226632
Scyvm7L_345	JH395468.1	0	11237	+	27226732	27237969
Scyvm7L_345	JH394558.1	0	31687	-	27238069	27269756
Scyvm7L_345	JH395791.1	0	9490	+	27269856	27279346
Scyvm7L_345	JH397700.1	0	4311	-	27279446	27283757
Scyvm7L_2859	JH394749.1	0	20468	+	0	20468
Scyvm7L_2388	AGTP01148223.1	0	1903	-	0	1903
Scyvm7L_9626	AGTP01148286.1	0	1831	-	0	1831
Scyvm7L_2893	AGTP01149415.1	0	1539	-	0	1539
Scyvm7L_6001	AGTP01149110.1	0	1605	+	0	1605
Scyvm7L_662	AGTP01149997.1	0	1410	+	0	1410
Scyvm7L_7639	JH394944.1	0	16479	-	0	16479
Scyvm7L_1881	AGTP01149172.1	0	1576	+	0	1576
Scyvm7L_7063	AGTP01151342.1	0	1192	-	0	1192
Scyvm7L_2574	JH395689.1	0	9710	-	0	9710
Scyvm7L_9217	AGTP01148386.1	0	1775	-	0	1775
Scyvm7L_4554	AGTP01151856.1	0	1183	+	0	1183
Scyvm7L_4801	JH396454.1	0	6722	-	0	6722
Scyvm7L_8179	AGTP01149102.1	0	1607	+	0	1607
Scyvm7L_6474	AGTP01152898.1	0	1102	+	0	1102
Scyvm7L_3226	JH397365.1	0	4690	+	0	4690
Scyvm7L_3573	AGTP01143636.1	0	4479	+	0	4479
Scyvm7L_7888	AGTP01151471.1	0	1266	-	0	1266
Scyvm7L_5308	AGTP01151502.1	0	1149	-	0	1149
Scyvm7L_6309	JH394933.1	0	16471	-	0	16471
Scyvm7L_5544	AGTP01151273.1	0	1286	+	0	1286
Scyvm7L_2123	JH395523.1	0	10907	-	0	10907
Scyvm7L_4147	AGTP01150257.1	0	1407	-	0	1407
Scyvm7L_4389	AGTP01153345.1	0	1028	+	0	1028
Scyvm7L_1368	AGTP01149115.1	0	1605	-	0	1605
Scyvm7L_163	AGTP01149129.1	0	1601	+	0	1601
Scyvm7L_163	JH393322.1	0	11951482	+	1701	11953183
Scyvm7L_163	JH395667.1	0	9913	-	11953283	11963196
Scyvm7L_163	AGTP01150719.1	0	1252	-	11963296	11964548
Scyvm7L_163	JH395708.1	0	9615	-	11964648	11974263
Scyvm7L_163	JH395810.1	0	9241	-	11974363	11983604
Scyvm7L_163	AGTP01151370.1	0	1183	+	11983704	11984887
Scyvm7L_163	AGTP01151943.1	0	1221	-	11984987	11986208
Scyvm7L_163	AGTP01150480.1	0	1372	-	11986308	11987680
Scyvm7L_163	JH397036.1	0	5331	-	11987780	11993111
Scyvm7L_163	JH394273.1	0	64929	+	11993211	12058140
Scyvm7L_163	AGTP01137466.1	0	11458	-	12058240	12069698
Scyvm7L_163	JH395531.1	0	10680	-	12069798	12080478
Scyvm7L_163	JH393701.1	0	726315	-	12080578	12806893
Scyvm7L_163	JH395203.1	0	13329	+	12806993	12820322
Scyvm7L_163	JH397214.1	0	4894	+	12820422	12825316
Scyvm7L_163	JH394565.1	0	29036	-	12825416	12854452
Scyvm7L_163	AGTP01152174.1	0	1199	-	12854552	12855751
Scyvm7L_163	JH393796.1	0	386010	-	12855851	13241861
Scyvm7L_163	JH394486.1	0	38347	+	13241961	13280308
Scyvm7L_163	JH398269.1	0	3908	-	13280408	13284316
Scyvm7L_163	JH396130.1	0	7810	-	13284416	13292226
Scyvm7L_163	AGTP01148764.1	0	1695	+	13292326	13294021
Scyvm7L_163	JH395408.1	0	11545	-	13294121	13305666
Scyvm7L_163	JH394182.1	0	87259	+	13305766	13393025
Scyvm7L_163	JH396456.1	0	6850	+	13393125	13399975
Scyvm7L_163	JH396825.1	0	6081	+	13400075	13406156
Scyvm7L_163	JH394279.1	0	63996	-	13406256	13470252
Scyvm7L_163	JH398068.1	0	4026	+	13470352	13474378
Scyvm7L_163	JH394617.1	0	26542	+	13474478	13501020
Scyvm7L_163	JH394224.1	0	75781	-	13501120	13576901
Scyvm7L_163	JH397237.1	0	4935	+	13577001	13581936
Scyvm7L_163	JH398893.1	0	3461	+	13582036	13585497
Scyvm7L_163	JH397539.1	0	4400	-	13585597	13589997
Scyvm7L_163	JH398489.1	0	3722	+	13590097	13593819
Scyvm7L_163	JH393884.1	0	240819	-	13593919	13834738
Scyvm7L_163	AGTP01153098.1	0	1119	+	13834838	13835957
Scyvm7L_163	AGTP01152570.1	0	1106	+	13836057	13837163
Scyvm7L_163	JH395530.1	0	10762	-	13837263	13848025
Scyvm7L_163	JH396088.1	0	7905	+	13848125	13856030
Scyvm7L_5874	JH394434.1	0	45234	-	0	45234
Scyvm7L_487	JH396571.1	0	6554	+	0	6554
Scyvm7L_3471	AGTP01150366.1	0	1330	-	0	1330
Scyvm7L_1713	JH396508.1	0	6619	-	0	6619
Scyvm7L_5342	JH397039.1	0	5281	-	0	5281
Scyvm7L_5228	JH395528.1	0	10800	-	0	10800
Scyvm7L_8174	AGTP01152196.1	0	1197	-	0	1197
Scyvm7L_585	AGTP01151727.1	0	1125	+	0	1125
Scyvm7L_5407	AGTP01150556.1	0	1322	+	0	1322
Scyvm7L_774	AGTP01146950.1	0	3334	+	0	3334
Scyvm7L_6395	AGTP01151974.1	0	1148	-	0	1148
Scyvm7L_4162	AGTP01150456.1	0	1377	+	0	1377
Scyvm7L_749	AGTP01153453.1	0	1025	+	0	1025
Scyvm7L_5792	AGTP01148414.1	0	1770	+	0	1770
Scyvm7L_226	AGTP01152473.1	0	1064	-	0	1064
Scyvm7L_1281	JH399100.1	0	3240	+	0	3240
Scyvm7L_1191	AGTP01150539.1	0	1284	+	0	1284
Scyvm7L_1169	JH393362.1	0	8075974	+	0	8075974
Scyvm7L_1169	JH396248.1	0	7393	-	8076074	8083467
Scyvm7L_1169	JH393481.1	0	3411344	+	8083567	11494912
Scyvm7L_1169	JH397990.1	0	4062	+	11495012	11499074
Scyvm7L_3052	JH398404.1	0	3746	+	0	3746
Scyvm7L_2291	JH396988.1	0	5524	-	0	5524
Scyvm7L_5402	JH397468.1	0	4526	-	0	4526
Scyvm7L_2445	AGTP01152613.1	0	1099	+	0	1099
Scyvm7L_1818	AGTP01149740.1	0	1483	-	0	1483
Scyvm7L_3409	AGTP01144090.1	0	4306	+	0	4306
Scyvm7L_1243	JH397419.1	0	4545	-	0	4545
Scyvm7L_5461	JH395212.1	0	13198	-	0	13198
Scyvm7L_6610	AGTP01133836.1	0	22577	-	0	22577
Scyvm7L_4091	AGTP01152460.1	0	1119	-	0	1119
Scyvm7L_2867	AGTP01152690.1	0	1046	+	0	1046
Scyvm7L_4706	JH398857.1	0	3325	-	0	3325
Scyvm7L_7456	AGTP01148720.1	0	1709	-	0	1709
Scyvm7L_6621	AGTP01149953.1	0	1451	+	0	1451
Scyvm7L_102	JH393339.1	0	9816117	-	0	9816117
Scyvm7L_102	AGTP01152953.1	0	1075	+	9816217	9817292
Scyvm7L_102	JH397443.1	0	4533	-	9817392	9821925
Scyvm7L_7818	JH398311.1	0	3878	+	0	3878
Scyvm7L_6519	AGTP01149039.1	0	1545	+	0	1545
Scyvm7L_360	JH395296.1	0	12368	-	0	12368
Scyvm7L_360	JH393929.1	0	199505	-	12468	211973
Scyvm7L_2203	JH399153.1	0	3141	+	0	3141
Scyvm7L_5634	AGTP01149918.1	0	1377	-	0	1377
Scyvm7L_2406	AGTP01149624.1	0	1472	-	0	1472
Scyvm7L_4158	JH395871.1	0	8994	+	0	8994
Scyvm7L_3037	JH394165.1	0	87282	-	0	87282
Scyvm7L_3300	AGTP01151087.1	0	1201	-	0	1201
Scyvm7L_4407	AGTP01147906.1	0	2193	+	0	2193
Scyvm7L_4407	AGTP01151730.1	0	1243	-	2293	3536
Scyvm7L_3998	JH396628.1	0	6482	-	0	6482
Scyvm7L_2196	AGTP01148143.1	0	1968	-	0	1968
Scyvm7L_4762	AGTP01150579.1	0	1361	-	0	1361
Scyvm7L_6986	AGTP01145520.1	0	3820	-	0	3820
Scyvm7L_2651	JH394397.1	0	48479	+	0	48479
Scyvm7L_8770	JH397653.1	0	4321	-	0	4321
Scyvm7L_207	JH396973.1	0	5610	-	0	5610
Scyvm7L_1864	JH398593.1	0	3616	-	0	3616
Scyvm7L_4686	AGTP01153132.1	0	1018	+	0	1018
Scyvm7L_4169	AGTP01151126.1	0	1188	-	0	1188
Scyvm7L_2090	JH393547.1	0	2176541	+	0	2176541
Scyvm7L_1498	AGTP01151903.1	0	1124	+	0	1124
Scyvm7L_2043	AGTP01148209.1	0	1946	+	0	1946
Scyvm7L_469	JH395903.1	0	8818	-	0	8818
Scyvm7L_8619	JH394994.1	0	15749	-	0	15749
Scyvm7L_7875	JH397269.1	0	4895	-	0	4895
Scyvm7L_6878	JH395353.1	0	11939	-	0	11939
Scyvm7L_1006	AGTP01148544.1	0	1671	+	0	1671
Scyvm7L_2587	JH394850.1	0	18185	-	0	18185
Scyvm7L_1586	JH398758.1	0	3507	+	0	3507
Scyvm7L_704	JH397883.1	0	4143	+	0	4143
Scyvm7L_704	JH394581.1	0	27947	-	4243	32190
Scyvm7L_704	JH396312.1	0	7158	-	32290	39448
Scyvm7L_704	JH397106.1	0	7120	+	39548	46668
Scyvm7L_704	JH394704.1	0	21708	+	46768	68476
Scyvm7L_9344	AGTP01149426.1	0	1429	+	0	1429
Scyvm7L_9420	JH397884.1	0	4071	-	0	4071
Scyvm7L_5514	JH396390.1	0	6826	-	0	6826
Scyvm7L_5514	AGTP01147776.1	0	2418	-	6926	9344
Scyvm7L_8972	AGTP01149006.1	0	1508	-	0	1508
Scyvm7L_684	AGTP01153049.1	0	1020	-	0	1020
Scyvm7L_8446	AGTP01148500.1	0	1692	-	0	1692
Scyvm7L_5341	AGTP01153127.1	0	1117	-	0	1117
Scyvm7L_7504	JH395133.1	0	13893	-	0	13893
Scyvm7L_3242	AGTP01152694.1	0	1105	-	0	1105
Scyvm7L_2778	AGTP01151024.1	0	1204	+	0	1204
Scyvm7L_8925	JH398028.1	0	4065	-	0	4065
Scyvm7L_5457	AGTP01141419.1	0	6465	+	0	6465
Scyvm7L_5950	JH397122.1	0	5228	+	0	5228
Scyvm7L_6089	JH393856.1	0	3158	+	0	3159
Scyvm7L_273	AGTP01149982.1	0	1446	-	0	1446
Scyvm7L_7017	JH395717.1	0	9523	-	0	9523
Scyvm7L_440	AGTP01152296.1	0	1103	-	0	1103
Scyvm7L_7690	AGTP01151972.1	0	1215	-	0	1215
Scyvm7L_3425	AGTP01148824.1	0	1573	-	0	1573
Scyvm7L_9503	AGTP01151744.1	0	1148	-	0	1148
Scyvm7L_6925	JH394970.1	0	16138	+	0	16138
Scyvm7L_6925	JH394433.1	0	45482	-	16238	61720
Scyvm7L_926	AGTP01153076.1	0	1021	-	0	1021
Scyvm7L_7829	JH396090.1	0	7949	-	0	7949
Scyvm7L_7062	AGTP01149951.1	0	1452	-	0	1452
Scyvm7L_4663	AGTP01147658.1	0	2649	-	0	2649
Scyvm7L_2557	JH396427.1	0	6886	+	0	6886
Scyvm7L_2771	AGTP01153236.1	0	1054	-	0	1054
Scyvm7L_1378	AGTP01148435.1	0	1710	-	0	1710
Scyvm7L_5324	JH398560.1	0	3607	+	0	3607
Scyvm7L_5131	AGTP01149687.1	0	1474	+	0	1474
Scyvm7L_3344	JH397968.1	0	4104	-	0	4104
Scyvm7L_4446	AGTP01147974.1	0	2041	+	0	2041
Scyvm7L_6638	JH394550.1	0	30101	-	0	30101
Scyvm7L_1817	AGTP01150428.1	0	1382	+	0	1382
Scyvm7L_9648	AGTP01151985.1	0	1158	+	0	1158
Scyvm7L_7706	JH397456.1	0	4460	-	0	4460
Scyvm7L_6402	AGTP01144474.1	0	4165	-	0	4165
Scyvm7L_422	AGTP01147907.1	0	2288	-	0	2288
Scyvm7L_422	JH397247.1	0	5855	-	2388	8243
Scyvm7L_422	JH394889.1	0	17442	+	8343	25785
Scyvm7L_422	JH395503.1	0	11121	-	25885	37006
Scyvm7L_422	JH394180.1	0	84943	+	37106	122049
Scyvm7L_422	JH394748.1	0	20496	-	122149	142645
Scyvm7L_422	AGTP01148454.1	0	1811	+	142745	144556
Scyvm7L_422	JH393638.1	0	1095071	+	144656	1239727
Scyvm7L_422	AGTP01152480.1	0	1148	-	1239827	1240975
Scyvm7L_422	JH395420.1	0	11527	+	1241075	1252602
Scyvm7L_422	JH393966.1	0	170550	+	1252702	1423252
Scyvm7L_422	JH399308.1	0	2488	+	1423352	1425840
Scyvm7L_422	JH396862.1	0	5998	+	1425940	1431938
Scyvm7L_422	JH393490.1	0	3283450	+	1432038	4715488
Scyvm7L_422	JH398662.1	0	3518	+	4715588	4719106
Scyvm7L_8984	AGTP01148245.1	0	1835	-	0	1835
Scyvm7L_8964	JH395780.1	0	9362	+	0	9362
Scyvm7L_7414	AGTP01149498.1	0	1412	+	0	1412
Scyvm7L_3481	JH396726.1	0	6243	-	0	6243
Scyvm7L_6353	AGTP01152701.1	0	1035	+	0	1035
Scyvm7L_3244	AGTP01144140.1	0	4293	-	0	4293
Scyvm7L_2508	JH398642.1	0	3493	-	0	3493
Scyvm7L_5334	AGTP01148460.1	0	1718	+	0	1718
Scyvm7L_2006	AGTP01151332.1	0	1180	-	0	1180
Scyvm7L_2175	AGTP01148051.1	0	1959	-	0	1959
Scyvm7L_896	AGTP01152060.1	0	1093	+	0	1093
Scyvm7L_5607	AGTP01148313.1	0	1880	+	0	1880
Scyvm7L_692	JH397248.1	0	4935	+	0	4935
Scyvm7L_4604	AGTP01153048.1	0	1011	-	0	1011
Scyvm7L_9982	AGTP01149674.1	0	1372	-	0	1372
Scyvm7L_1314	JH397995.1	0	4092	+	0	4092
Scyvm7L_5369	AGTP01147966.1	0	2118	+	0	2118
Scyvm7L_2950	JH395565.1	0	10398	-	0	10398
Scyvm7L_2950	JH394338.1	0	55515	-	10498	66013
Scyvm7L_2802	JH394030.1	0	138657	-	0	138657
Scyvm7L_1809	AGTP01149991.1	0	1400	+	0	1400
Scyvm7L_4644	AGTP01153197.1	0	1055	-	0	1055
Scyvm7L_3475	AGTP01153018.1	0	1009	+	0	1009
Scyvm7L_3445	JH397440.1	0	4573	+	0	4573
Scyvm7L_3031	JH398765.1	0	3461	-	0	3461
Scyvm7L_4833	AGTP01150799.1	0	1233	+	0	1233
Scyvm7L_51	AGTP01149211.1	0	1524	-	0	1524
Scyvm7L_339	JH393783.1	0	419356	+	0	419356
Scyvm7L_339	AGTP01153272.1	0	1060	-	419456	420516
Scyvm7L_339	JH398043.1	0	4057	-	420616	424673
Scyvm7L_339	JH394166.1	0	87511	+	424773	512284
Scyvm7L_339	JH397876.1	0	4237	-	512384	516621
Scyvm7L_8080	AGTP01149339.1	0	1512	+	0	1512
Scyvm7L_2831	AGTP01149906.1	0	1450	-	0	1450
Scyvm7L_4403	AGTP01151464.1	0	1180	+	0	1180
Scyvm7L_3304	JH394767.1	0	20130	-	0	20130
Scyvm7L_8893	AGTP01148964.1	0	1642	-	0	1642
Scyvm7L_7543	AGTP01153021.1	0	1082	-	0	1082
Scyvm7L_4584	AGTP01151745.1	0	1136	+	0	1136
Scyvm7L_6099	JH394990.1	0	15823	+	0	15823
Scyvm7L_5213	JH394837.1	0	18557	+	0	18557
Scyvm7L_4057	AGTP01148490.1	0	1795	-	0	1795
Scyvm7L_5799	AGTP01152083.1	0	1156	+	0	1156
Scyvm7L_4691	AGTP01150663.1	0	1251	+	0	1251
Scyvm7L_5465	AGTP01141426.1	0	6384	+	0	6384
Scyvm7L_5465	JH395820.1	0	9058	-	6484	15542
Scyvm7L_2370	JH394530.1	0	31766	+	0	31766
Scyvm7L_7654	AGTP01150479.1	0	1313	+	0	1313
Scyvm7L_4161	JH396369.1	0	7019	+	0	7019
Scyvm7L_7088	AGTP01148169.1	0	1921	+	0	1921
Scyvm7L_2628	JH394333.1	0	56257	-	0	56257
Scyvm7L_4181	AGTP01151479.1	0	1235	+	0	1235
Scyvm7L_5953	AGTP01151309.1	0	1282	+	0	1282
Scyvm7L_4723	AGTP01149584.1	0	1509	-	0	1509
Scyvm7L_4017	JH395131.1	0	13825	+	0	13825
Scyvm7L_7238	JH397076.1	0	5269	-	0	5269
Scyvm7L_4919	JH394310.1	0	59816	-	0	59816
Scyvm7L_7589	AGTP01150162.1	0	1422	-	0	1422
Scyvm7L_973	JH394468.1	0	42897	-	0	42897
Scyvm7L_9556	AGTP01151047.1	0	1226	+	0	1226
Scyvm7L_7091	JH394275.1	0	64923	+	0	64923
Scyvm7L_3492	JH398364.1	0	3822	-	0	3822
Scyvm7L_2428	JH396144.1	0	7721	-	0	7721
Scyvm7L_4652	AGTP01153140.1	0	1008	-	0	1008
Scyvm7L_7864	AGTP01150095.1	0	1427	+	0	1427
Scyvm7L_1946	AGTP01145695.1	0	3673	+	0	3673
Scyvm7L_7448	AGTP01149753.1	0	1363	-	0	1363
Scyvm7L_1057	JH394782.1	0	19609	+	0	19609
Scyvm7L_2507	AGTP01151323.1	0	1281	-	0	1281
Scyvm7L_9136	AGTP01150414.1	0	1317	+	0	1317
Scyvm7L_9454	AGTP01150009.1	0	1411	-	0	1411
Scyvm7L_9365	JH395617.1	0	10069	+	0	10069
Scyvm7L_8627	JH396497.1	0	6694	+	0	6694
Scyvm7L_5502	AGTP01150151.1	0	1401	+	0	1401
Scyvm7L_2785	AGTP01151152.1	0	1287	-	0	1287
Scyvm7L_4938	AGTP01144716.1	0	4088	-	0	4088
Scyvm7L_989	JH396121.1	0	7685	-	0	7685
Scyvm7L_4732	AGTP01151383.1	0	1277	+	0	1277
Scyvm7L_4073	AGTP01151949.1	0	1118	-	0	1118
Scyvm7L_5429	AGTP01151693.1	0	1246	-	0	1246
Scyvm7L_901	AGTP01145834.1	0	3639	+	0	3639
Scyvm7L_6153	JH396992.1	0	5560	+	0	5560
Scyvm7L_8696	AGTP01148670.1	0	1668	-	0	1668
Scyvm7L_6438	JH398504.1	0	3751	+	0	3751
Scyvm7L_8757	JH397054.1	0	5420	+	0	5420
Scyvm7L_7550	AGTP01149105.1	0	1606	+	0	1606
Scyvm7L_3942	AGTP01152264.1	0	1090	-	0	1090
Scyvm7L_2483	JH394090.1	0	108452	-	0	108452
Scyvm7L_2483	JH394590.1	0	27666	+	108552	136218
Scyvm7L_820	AGTP01142896.1	0	4974	+	0	4974
Scyvm7L_9249	JH398013.1	0	4031	-	0	4031
Scyvm7L_9245	AGTP01153176.1	0	1061	+	0	1061
Scyvm7L_4957	JH398202.1	0	3952	-	0	3952
Scyvm7L_9530	AGTP01147570.1	0	2789	-	0	2789
Scyvm7L_8330	JH394910.1	0	16994	-	0	16994
Scyvm7L_4544	JH398349.1	0	3854	-	0	3854
Scyvm7L_3219	AGTP01150678.1	0	1233	+	0	1233
Scyvm7L_8	JH398752.1	0	3454	+	0	3454
Scyvm7L_4010	JH398054.1	0	3913	+	0	3913
Scyvm7L_7432	AGTP01151287.1	0	1261	-	0	1261
Scyvm7L_9372	AGTP01152166.1	0	1199	+	0	1199
Scyvm7L_8679	AGTP01149213.1	0	1581	-	0	1581
Scyvm7L_2389	AGTP01149298.1	0	1563	-	0	1563
Scyvm7L_9966	AGTP01148462.1	0	1745	-	0	1745
Scyvm7L_2173	JH398012.1	0	4079	-	0	4079
Scyvm7L_1970	AGTP01149097.1	0	1609	+	0	1609
Scyvm7L_7556	AGTP01144285.1	0	4234	-	0	4234
Scyvm7L_7775	AGTP01149247.1	0	1535	-	0	1535
Scyvm7L_8215	AGTP01151922.1	0	1223	-	0	1223
Scyvm7L_2350	AGTP01152760.1	0	1044	-	0	1044
Scyvm7L_637	JH396871.1	0	5936	-	0	5936
Scyvm7L_7128	AGTP01149094.1	0	1538	-	0	1538
Scyvm7L_524	AGTP01150861.1	0	1218	-	0	1218
Scyvm7L_2598	AGTP01148889.1	0	1575	+	0	1575
Scyvm7L_4432	JH393327.1	0	11206128	+	0	11206128
Scyvm7L_4432	JH396847.1	0	6034	-	11206228	11212262
Scyvm7L_7286	JH397184.1	0	4917	-	0	4917
Scyvm7L_3135	AGTP01152191.1	0	1137	-	0	1137
Scyvm7L_4494	AGTP01153362.1	0	1076	+	0	1076
Scyvm7L_7572	AGTP01144399.1	0	4220	+	0	4220
Scyvm7L_9708	AGTP01149633.1	0	1452	+	0	1452
Scyvm7L_2118	JH396638.1	0	6296	+	0	6296
Scyvm7L_5931	AGTP01152990.1	0	1014	+	0	1014
Scyvm7L_5487	AGTP01146404.1	0	3187	-	0	3187
Scyvm7L_7833	JH399070.1	0	3280	+	0	3280
Scyvm7L_9289	JH396802.1	0	6026	+	0	6026
Scyvm7L_9674	AGTP01148015.1	0	2110	+	0	2110
Scyvm7L_2160	AGTP01150932.1	0	1245	-	0	1245
Scyvm7L_8265	AGTP01153208.1	0	1021	+	0	1021
Scyvm7L_8308	AGTP01153258.1	0	1093	+	0	1093
Scyvm7L_7391	AGTP01151061.1	0	1308	+	0	1308
Scyvm7L_2640	JH398543.1	0	3669	+	0	3669
Scyvm7L_5846	AGTP01152469.1	0	1139	+	0	1139
Scyvm7L_9842	AGTP01150862.1	0	1302	-	0	1302
Scyvm7L_560	JH393335.1	0	10418462	+	0	10418462
Scyvm7L_560	JH398679.1	0	3627	+	10418562	10422189
Scyvm7L_560	JH396936.1	0	5783	+	10422289	10428072
Scyvm7L_560	JH395324.1	0	12266	-	10428172	10440438
Scyvm7L_560	AGTP01150492.1	0	1371	+	10440538	10441909
Scyvm7L_560	JH397186.1	0	5055	+	10442009	10447064
Scyvm7L_560	JH396882.1	0	5953	+	10447164	10453117
Scyvm7L_560	JH395381.1	0	11822	+	10453217	10465039
Scyvm7L_560	JH398836.1	0	3463	-	10465139	10468602
Scyvm7L_560	JH395348.1	0	12065	-	10468702	10480767
Scyvm7L_560	AGTP01149688.1	0	1490	+	10480867	10482357
Scyvm7L_560	JH395185.1	0	13328	-	10482457	10495785
Scyvm7L_560	JH394734.1	0	17249	-	10495885	10513135
Scyvm7L_560	JH395019.1	0	15191	+	10513235	10528426
Scyvm7L_560	JH394892.1	0	17407	-	10528526	10545933
Scyvm7L_560	AGTP01149504.1	0	1523	+	10546033	10547556
Scyvm7L_560	AGTP01148212.1	0	1944	+	10547656	10549600
Scyvm7L_560	JH394626.1	0	25790	-	10549700	10575490
Scyvm7L_560	JH394734.1	17249	20860	-	10575590	10579201
Scyvm7L_6705	AGTP01151814.1	0	1192	+	0	1192
Scyvm7L_4859	JH393359.1	0	8130817	-	0	8130817
Scyvm7L_4339	JH398583.1	0	3697	-	0	3697
Scyvm7L_7165	AGTP01148033.1	0	2087	-	0	2087
Scyvm7L_7551	JH396745.1	0	6244	+	0	6244
Scyvm7L_1496	AGTP01153115.1	0	1115	+	0	1115
Scyvm7L_527	AGTP01150071.1	0	1350	-	0	1350
Scyvm7L_6858	AGTP01151968.1	0	1155	+	0	1155
Scyvm7L_921	AGTP01142662.1	0	5357	-	0	5357
Scyvm7L_3948	AGTP01153443.1	0	1035	+	0	1035
Scyvm7L_1843	JH394349.1	0	54118	+	0	54118
Scyvm7L_6927	AGTP01151967.1	0	1218	-	0	1218
Scyvm7L_1330	JH393838.1	0	302628	+	0	302628
Scyvm7L_1330	AGTP01148933.1	0	1652	-	302728	304380
Scyvm7L_1330	JH393663.1	0	891994	+	304480	1196474
Scyvm7L_1330	JH395272.1	0	12689	-	1196574	1209263
Scyvm7L_2274	AGTP01152655.1	0	1159	-	0	1159
Scyvm7L_562	JH398292.1	0	3734	-	0	3734
Scyvm7L_6569	JH395601.1	0	10075	+	0	10075
Scyvm7L_9673	AGTP01150920.1	0	1264	-	0	1264
Scyvm7L_9449	AGTP01152987.1	0	1129	-	0	1129
Scyvm7L_7350	AGTP01150454.1	0	1290	-	0	1290
Scyvm7L_7279	AGTP01149159.1	0	1480	-	0	1480
Scyvm7L_6838	JH394008.1	0	149825	+	0	149825
Scyvm7L_6838	JH395360.1	0	11900	-	149925	161825
Scyvm7L_5932	AGTP01149455.1	0	1475	+	0	1475
Scyvm7L_9314	JH398178.1	0	3878	+	0	3878
Scyvm7L_8469	JH394535.1	0	30914	-	0	30914
Scyvm7L_9717	AGTP01149716.1	0	1471	-	0	1471
Scyvm7L_9909	JH395735.1	0	9449	+	0	9449
Scyvm7L_4480	AGTP01150822.1	0	1333	+	0	1333
Scyvm7L_830	AGTP01151723.1	0	1179	-	0	1179
Scyvm7L_2080	AGTP01144886.1	0	4046	+	0	4046
Scyvm7L_7567	AGTP01153307.1	0	1095	+	0	1095
Scyvm7L_9295	JH396184.1	0	7578	-	0	7578
Scyvm7L_353	AGTP01152143.1	0	1202	+	0	1202
Scyvm7L_3995	AGTP01151236.1	0	1214	+	0	1214
Scyvm7L_2804	JH393981.1	0	160058	-	0	160058
Scyvm7L_8639	JH398615.1	0	3642	+	0	3642
Scyvm7L_9447	AGTP01149495.1	0	1406	-	0	1406
Scyvm7L_2548	JH394447.1	0	45191	-	0	45191
Scyvm7L_2799	JH397114.1	0	5084	+	0	5084
Scyvm7L_5400	JH396093.1	0	7915	-	0	7915
Scyvm7L_1536	AGTP01147927.1	0	2251	-	0	2251
Scyvm7L_9928	AGTP01150775.1	0	1338	+	0	1338
Scyvm7L_4776	JH397201.1	0	5024	-	0	5024
Scyvm7L_8617	JH395496.1	0	10937	-	0	10937
Scyvm7L_614	JH397912.1	0	4078	-	0	4078
Scyvm7L_755	AGTP01151217.1	0	1254	+	0	1254
Scyvm7L_5508	JH398149.1	0	4078	+	0	4078
Scyvm7L_763	AGTP01152803.1	0	1093	+	0	1093
Scyvm7L_5635	JH397660.1	0	4288	+	0	4288
Scyvm7L_1435	JH396332.1	0	6909	-	0	6909
Scyvm7L_6879	AGTP01152681.1	0	1050	-	0	1050
Scyvm7L_6015	AGTP01150372.1	0	1289	+	0	1289
Scyvm7L_418.1	JH394715.1	0	23874	+	0	23874
Scyvm7L_418.1	JH398431.1	0	3712	-	23974	27686
Scyvm7L_418.1	JH397880.1	0	4103	-	27786	31889
Scyvm7L_418.1	JH393895.1	0	229664	+	31989	261653
Scyvm7L_418.1	JH393348.1	0	9122405	-	261753	9384158
Scyvm7L_418.1	AGTP01151891.1	0	1226	+	9384258	9385484
Scyvm7L_418.1	AGTP01149184.1	0	1566	-	9385584	9387150
Scyvm7L_418.1	JH396267.1	0	7264	-	9387250	9394514
Scyvm7L_7182	JH395899.1	0	8857	+	0	8857
Scyvm7L_4603	JH395067.1	0	14588	-	0	14588
Scyvm7L_4909	JH395431.1	0	11489	+	0	11489
Scyvm7L_3365	AGTP01150432.1	0	1352	+	0	1352
Scyvm7L_6985	AGTP01148050.1	0	2072	-	0	2072
Scyvm7L_4401	JH394966.1	0	17981	+	0	17981
Scyvm7L_1643	AGTP01151038.1	0	1196	+	0	1196
Scyvm7L_9085	AGTP01151775.1	0	1237	-	0	1237
Scyvm7L_6262	AGTP01153376.1	0	1071	-	0	1071
Scyvm7L_472	JH395637.1	0	10046	-	0	10046
Scyvm7L_6889	AGTP01149103.1	0	1607	-	0	1607
Scyvm7L_2455	JH394790.1	0	19469	-	0	19469
Scyvm7L_3315	AGTP01150379.1	0	1289	-	0	1289
Scyvm7L_5215	AGTP01148431.1	0	1707	-	0	1707
Scyvm7L_8736	AGTP01153364.1	0	1075	+	0	1075
Scyvm7L_4518	JH398451.1	0	3787	-	0	3787
Scyvm7L_4518	AGTP01150350.1	0	1391	-	3887	5278
Scyvm7L_4518	JH393608.1	0	1459161	+	5378	1464539
Scyvm7L_4518	AGTP01148760.1	0	1695	-	1464639	1466334
Scyvm7L_4518	JH397958.1	0	4112	+	1466434	1470546
Scyvm7L_9746	AGTP01153187.1	0	1058	-	0	1058
Scyvm7L_7723	AGTP01152515.1	0	1169	-	0	1169
Scyvm7L_9429	AGTP01152394.1	0	1062	-	0	1062
Scyvm7L_9131	AGTP01152593.1	0	1154	+	0	1154
Scyvm7L_3350	JH398066.1	0	3924	-	0	3924
Scyvm7L_9709	AGTP01152610.1	0	1102	+	0	1102
Scyvm7L_5368	AGTP01148546.1	0	1677	-	0	1677
Scyvm7L_9948	AGTP01151168.1	0	1200	-	0	1200
Scyvm7L_6222	AGTP01148839.1	0	1675	+	0	1675
Scyvm7L_4862	AGTP01150044.1	0	1438	+	0	1438
Scyvm7L_8341	JH398913.1	0	3401	+	0	3401
Scyvm7L_6291	JH396069.1	0	7901	+	0	7901
Scyvm7L_7874	AGTP01150625.1	0	1324	+	0	1324
Scyvm7L_9012	JH395323.1	0	12285	-	0	12285
Scyvm7L_6794	JH397149.1	0	5094	+	0	5094
Scyvm7L_7069	AGTP01148534.1	0	1778	-	0	1778
Scyvm7L_7116	AGTP01149388.1	0	1523	-	0	1523
Scyvm7L_8278	AGTP01152277.1	0	1149	-	0	1149
Scyvm7L_7096	AGTP01152663.1	0	1058	+	0	1058
Scyvm7L_499	AGTP01148436.1	0	1818	-	0	1818
Scyvm7L_1327	AGTP01150051.1	0	1396	+	0	1396
Scyvm7L_9741	AGTP01147660.1	0	2660	-	0	2660
Scyvm7L_8112	AGTP01150259.1	0	1299	-	0	1299
Scyvm7L_8744	AGTP01152920.1	0	1038	-	0	1038
Scyvm7L_75	AGTP01148615.1	0	1694	+	0	1694
Scyvm7L_9920	AGTP01148294.1	0	1888	-	0	1888
Scyvm7L_6699	JH396945.1	0	5598	+	0	5598
Scyvm7L_7115	AGTP01149255.1	0	1485	+	0	1485
Scyvm7L_4104	AGTP01150317.1	0	1309	+	0	1309
Scyvm7L_2381	JH396603.1	0	6404	+	0	6404
Scyvm7L_7697	JH394114.1	0	119884	-	0	119884
Scyvm7L_2202	AGTP01152144.1	0	1202	-	0	1202
Scyvm7L_7317	AGTP01150567.1	0	1265	+	0	1265
Scyvm7L_4240	AGTP01151650.1	0	1249	-	0	1249
Scyvm7L_9261	AGTP01149635.1	0	1500	+	0	1500
Scyvm7L_5199	AGTP01151364.1	0	1203	+	0	1203
Scyvm7L_841	JH399059.1	0	3275	+	0	3275
Scyvm7L_7225	JH396040.1	0	8085	-	0	8085
Scyvm7L_699	AGTP01147972.1	0	2155	+	0	2155
Scyvm7L_1525	JH397320.1	0	4737	-	0	4737
Scyvm7L_5179	AGTP01149501.1	0	1404	-	0	1404
Scyvm7L_3712	JH397608.1	0	4366	-	0	4366
Scyvm7L_3501	AGTP01148348.1	0	1858	-	0	1858
Scyvm7L_5286	AGTP01152985.1	0	1024	-	0	1024
Scyvm7L_1136	AGTP01149491.1	0	1527	+	0	1527
Scyvm7L_2648	AGTP01151824.1	0	1138	+	0	1138
Scyvm7L_8190	AGTP01148232.1	0	1929	+	0	1929
Scyvm7L_4026	AGTP01149994.1	0	1343	-	0	1343
Scyvm7L_302	AGTP01148211.1	0	1888	+	0	1888
Scyvm7L_9207	AGTP01148844.1	0	1643	+	0	1643
Scyvm7L_4832	AGTP01148583.1	0	1657	-	0	1657
Scyvm7L_1936	JH393758.1	0	483826	+	0	483826
Scyvm7L_1936	AGTP01148328.1	0	1870	-	483926	485796
Scyvm7L_1936	AGTP01149249.1	0	1575	+	485896	487471
Scyvm7L_1936	JH394070.1	0	120968	+	487571	608539
Scyvm7L_1936	JH393776.1	0	439651	-	608639	1048290
Scyvm7L_1936	JH394578.1	0	28334	-	1048390	1076724
Scyvm7L_1936	JH393705.1	0	718375	+	1076824	1795199
Scyvm7L_7979	JH398452.1	0	3657	+	0	3657
Scyvm7L_9696	JH398734.1	0	3473	+	0	3473
Scyvm7L_8745	JH397136.1	0	5132	+	0	5132
Scyvm7L_1052	AGTP01151279.1	0	1211	+	0	1211
Scyvm7L_2146	JH395129.1	0	13857	+	0	13857
Scyvm7L_7411	JH394856.1	0	18017	-	0	18017
Scyvm7L_6655	AGTP01150415.1	0	1383	+	0	1383
Scyvm7L_1266	AGTP01151862.1	0	1130	-	0	1130
Scyvm7L_1066	JH396502.1	0	6632	+	0	6632
Scyvm7L_5061	AGTP01149516.1	0	1457	+	0	1457
Scyvm7L_743	AGTP01150177.1	0	1420	-	0	1420
Scyvm7L_2167	JH396641.1	0	6371	-	0	6371
Scyvm7L_6937	AGTP01152416.1	0	1177	+	0	1177
Scyvm7L_3327	AGTP01147827.1	0	2396	-	0	2396
Scyvm7L_2029	AGTP01152962.1	0	1032	-	0	1032
Scyvm7L_5686	AGTP01151229.1	0	1193	-	0	1193
Scyvm7L_3162	AGTP01152052.1	0	1148	+	0	1148
Scyvm7L_5885	JH394613.1	0	26245	-	0	26245
Scyvm7L_9384	AGTP01151851.1	0	1189	-	0	1189
Scyvm7L_4821	AGTP01150635.1	0	1354	-	0	1354
Scyvm7L_2153	AGTP01153470.1	0	1008	+	0	1008
Scyvm7L_9566	JH398874.1	0	3340	-	0	3340
Scyvm7L_3442	AGTP01148940.1	0	1592	-	0	1592
Scyvm7L_4078	AGTP01152137.1	0	1204	+	0	1204
Scyvm7L_6215	JH398952.1	0	3406	-	0	3406
Scyvm7L_2896	AGTP01149406.1	0	1529	-	0	1529
Scyvm7L_2896	JH394964.1	0	16193	+	1629	17822
Scyvm7L_1156	JH395051.1	0	15021	-	0	15021
Scyvm7L_9960	AGTP01152818.1	0	1144	+	0	1144
Scyvm7L_7374	AGTP01149430.1	0	1442	+	0	1442
Scyvm7L_3581	JH397862.1	0	4039	-	0	4039
Scyvm7L_3120	AGTP01152250.1	0	1183	-	0	1183
Scyvm7L_2846	AGTP01152524.1	0	1128	+	0	1128
Scyvm7L_8942	AGTP01149925.1	0	1346	-	0	1346
Scyvm7L_1278	JH395042.1	0	15093	-	0	15093
Scyvm7L_1633	AGTP01148242.1	0	1880	-	0	1880
Scyvm7L_3546	JH399225.1	0	2959	-	0	2959
Scyvm7L_8167	AGTP01145331.1	0	3863	-	0	3863
Scyvm7L_2779	JH395102.1	0	14139	-	0	14139
Scyvm7L_7248	AGTP01149338.1	0	1463	-	0	1463
Scyvm7L_4963	AGTP01151782.1	0	1181	-	0	1181
Scyvm7L_8479	AGTP01153256.1	0	1043	-	0	1043
Scyvm7L_4680	AGTP01147854.1	0	2399	-	0	2399
Scyvm7L_3099	AGTP01151923.1	0	1116	+	0	1116
[truncated: 10,521 more rows]
