# Supplementary material for: Genetic variation drives seasonal onset of hibernation in the 13-lined ground squirrel
Source: Commun Biol. 2019 Dec 20;2:478. doi: 10.1038/s42003-019-0719-5 (PMC6925185; doi:10.1038/s42003-019-0719-5)
Supplement: Supplementary file 4 — Supplementary Data 2 [file 42003_2019_719_MOESM4_ESM.xlsx]

## Sheet: Supplementary Data 2
Supplementary Data 2. Summary of mapping results.
ID	Total Reads (M)	Mapped (% of Total)	BglII Mapped (% of Total)	Target Mapped (% of Total)	Target Coverage
GS99	3.46	95.82	78.01	67.81	7.25
GS98	19.85	96.36	77.06	63.26	38.81
GS97	3.41	95.78	77.24	63.6	6.7
GS96	3.44	95.78	78.45	69.01	7.34
GS95	7.92701	95.9077	74.7495	53.6472	12.3916
GS94	9.18642	96.0399	78.0234	68.5676	18.3542
GS93	7.58977	95.9453	77.3141	65.8364	14.5601
GS92	10.1804	96.0299	79.4974	67.2196	19.9402
GS91	7.39921	95.9113	75.8795	55.9452	12.062
GS90	6.81018	95.9282	76.6445	51.8031	10.2798
GS9	8.4001	96.047	77.9781	68.5156	16.7704
GS89	9.122	96.49	78.0007	67.7898	18.0187
GS88	9.02419	95.9216	75.6537	55.2438	14.5265
GS87	18.13	96.04	75.76	60.86	34.09
GS86	7.24083	95.714	79.5509	72.2161	15.5077
GS85	8.0912	95.3487	80.5038	73.4959	17.6361
GS84	7.29785	95.7601	78.8078	68.635	14.8548
GS83	8.79699	96.0539	76.8333	53.2323	13.8878
GS82	9.28228	95.3174	79.7178	71.6577	19.7262
GS81	9.6584	95.638	77.1683	52.9349	15.1626
GS80	7.51015	95.8365	80.4794	72.8424	16.224
GS8	11.6676	95.4692	80.2218	71.9643	24.9013
GS79	8.19344	95.3677	79.6484	71.261	17.3158
GS78	8.47488	95.7161	77.399	65.6998	16.5129
GS77	3	95.59	79.99	71.69	6.65
GS76	20.96	96.15	78.39	64.24	41.59
GS75	7.51257	95.9348	78.0115	66.1572	14.7398
GS74	8.94197	95.6657	81.4123	64.2311	17.0335
GS73	7.07	94.84	81.67	72.4	15.81
GS72	6.37297	96.0092	78.7844	68.0437	12.8604
GS71	8.18282	95.9534	78.851	68.7838	16.6922
GS70	7.78759	95.4609	78.6028	71.7545	16.5721
GS69	2.98	95.19	80.74	70.39	6.48
GS68	7.40913	95.5915	78.9238	66.2592	14.5592
GS67	4.07	96.05	73.91	46.17	5.81
GS66	9.14381	95.818	79.5118	70.4602	19.1072
GS65	3.59	96.37	75.02	49.06	5.44
GS64	7.70653	95.7962	79.4295	70.1805	16.0399
GS63	4.07	95.8	75.31	47.26	5.95
GS62	13.19	95.66	78.2	67.74	27.62
GS61	14.6495	95.666	76.9399	49.2965	21.0431
GS60	3.38	96.12	79.33	69.89	7.31
GS6	10.4211	96.3974	77.7285	66.3104	20.1356
GS59	7.67181	96.2001	77.2321	66.526	14.8717
GS58	7.71644	95.9584	80.302	72.7895	16.3665
GS57	10.7544	95.956	78.0696	68.1502	21.3563
GS56	13.8046	95.7551	75.5977	43.725	17.5884
GS55	10.2516	95.6217	76.7805	59.7264	17.8414
GS54	9.7471	96.0814	77.3588	63.9699	18.1686
GS53	12.7973	95.629	78.6951	71.4433	26.641
GS52	12.2481	96.0507	76.1379	63.0027	22.4852
GS51	5.6355	95.6115	79.2844	71.147	11.8909
GS50	10.3	95.8	76.4	61.6	18.5
GS5	5.62852	95.8619	77.656	69.0602	11.5278
GS49	8.2	95.8	76.3	54.1	13
GS48	10.1	96.1	77.1	68.7	20.2
GS47	8.4	95.7	76.7	58.5	14.4
GS46	8.2	96.1	76.5	61	14.7
GS45	3.1	95.41	78.15	69.68	6.67
GS44	8.09449	95.4443	79.0838	69.167	16.604
GS43	8.57818	95.1652	81.3898	74.3887	18.9247
GS42	4	96.4	74.24	47.51	5.87
GS41	3.4	96.06	74.15	51.85	5.45
GS4	25.6263	95.158	80.9173	72.1544	54.8371
GS34	8.05043	95.3976	81.6714	72.9599	17.4192
GS33	3.51	96.02	74.21	49.03	5.32
GS32	5.88	96.26	71.36	43.99	8
GS31	9.11157	94.8532	78.5582	67.618	21.1196
GS30	5.11481	94.9794	78.4522	68.8553	12.0725
GS3	18.5504	95.6302	78.7468	70.3606	38.7086
GS29	8.47738	95.6755	80.3834	72.4419	18.2128
GS23	7.00471	95.4022	80.5532	72.5439	15.0701
GS22	18.0613	96.1139	80.17	55.6638	29.816
GS21	14.48	96.06	77.13	65.41	29.26
GS200	7.4144	96.1584	76.9322	60.1709	12.9997
GS199	17.6327	96.2637	79.726	62.4199	32.071
GS198	10.2094	96.2337	78.877	63.4182	18.8662
GS197	7.54729	96.0886	78.3727	66.8439	14.7002
GS196	7.01934	96.5178	78.7741	69.8117	14.2789
GS195	8.09509	96.3783	77.3896	63.3675	14.9472
GS194	9.51899	95.7077	77.9694	69.6696	19.3244
GS193	8.83085	96.1433	77.5919	62.6224	16.114
GS192	16.0292	95.9818	78.4811	54.2917	25.358
GS191	8.87034	95.4002	80.8062	73.1711	19.2489
GS190	7.42994	95.9473	76.8942	41.7184	9.03199
GS19	12.3547	95.9633	77.3495	50.075	18.3475
GS189	3.13	95.74	81.24	72.63	7.02
GS188	6.46931	96.1782	76.7307	61.4849	11.5904
GS187	6.46827	95.4852	81.556	70.7214	13.5664
GS186	10.401	95.1379	74.6418	62.2034	22.1778
GS185	11.1216	95.9681	79.2043	44.1883	14.3201
GS184	8.35814	96.0438	77.0186	63.7791	15.5331
GS183	10.8559	96.2911	78.6426	70.2811	22.2318
GS175	9.17048	95.9506	76.9629	63.5157	16.9724
GS174	7.53474	95.4432	78.7336	69.8524	15.609
GS173	7.30392	95.731	76.7767	60.3185	12.8374
GS171	9.36946	96.0151	79.3751	65.7872	17.9608
GS17	7.89404	96.1306	80.6062	72.4707	16.9663
GS167	5.87659	95.496	75.3118	47.2211	8.08597
GS165	6.64378	96.1386	76.4947	56.53	10.9437
GS164	10.2412	95.739	79.1757	72.4519	21.6208
GS163	7.24125	95.3696	80.1567	72.9349	15.663
GS161	11.4213	95.8533	78.4733	67.5536	22.482
GS16	7.79234	96.1974	78.9796	54.4166	12.5755
GS158	8.42197	96.3355	76.9101	59.2052	14.5293
GS157	11.353	95.6148	78.614	69.4221	22.9656
GS156	7.17093	96.1353	77.646	67.7312	14.1526
GS155	10.1034	96.233	77.4753	68.0959	20.0475
GS154	3.81	96.36	76.19	61.66	7.25
GS153	3.32	96.06	78.07	67.82	6.96
GS152	3.16	96.21	78.59	67.93	6.63
GS15	7.0699	96.0687	80.8382	73.3268	15.3745
GS149	6.90165	95.3493	80.1486	73.4221	15.0281
GS148	4.25	96.32	75.47	45.24	5.93
GS146	7.20131	95.806	79.1686	69.863	14.9205
GS145	3.61	95.86	78.24	67.64	7.55
GS141	6.84389	95.6047	80.7042	72.2786	14.6703
GS140	8.38115	95.4444	79.9188	70.5901	17.5458
GS14	10.9728	96.4691	79.8495	69.551	22.2378
GS139	8.25461	95.9053	79.5255	71.8352	17.5857
GS138	2.66	95.71	76.77	65.22	5.36
GS137	5.99041	94.9516	80.1016	70.7404	14.5263
GS136	9.61282	94.8917	76.5519	65.0569	21.4375
GS135	4.87862	95.8164	76.4378	63.4867	9.18555
GS134	3.69	96.47	73.51	47.56	5.42
GS133	11.02	96	76.53	63.18	21.52
GS132	15.54	95.98	75.16	47.45	22.78
GS130	9.63534	95.6162	78.3579	61.1039	17.4607
GS13	6.80853	95.3549	77.6932	67.7779	15.8188
GS128	5.06448	96.0643	76.8362	62.5516	9.39504
GS125	4.81551	95.6861	77.7039	66.1684	9.4497
GS124	18.26	96.19	75.41	60.74	34.27
GS123	3.27	96.39	75.4	59.65	6.03
GS121	19.65	95.8	76.22	55.15	33.48
GS120	8.63	96.21	77.36	62.95	16.78
GS12	11.3588	96.265	80.2683	72.5004	23.9962
GS119	6.53919	94.8901	81.5752	73.3964	14.2339
GS118	6.89611	95.8974	77.6154	65.2474	13.3442
GS116	3.34	95.37	79.07	69.79	7.21
GS115	2.95	95.6	80.4	71.95	6.56
GS114	17.03	96.21	78.61	68.39	35.99
GS112	7.43008	95.1833	80.1709	69.9815	15.4206
GS111	8.06367	96.0987	77.8434	64.857	15.5101
GS110	17.33	95.69	77.26	64.56	34.56
GS109	4.49	96.14	76.77	64.03	8.88
GS108	2.74	96.25	77.75	65.31	5.52
GS107	3.56	96.71	73.63	48.6	5.34
GS106	8.13892	95.1443	80.4647	68.9283	16.6376
GS105	7.33579	95.7211	78.9187	69.0837	15.0296
GS103	17.05	96.28	75.7	59.77	31.5
GS102	7.43607	95.4481	80.7756	74.3215	16.3902
GS101	21.07	95.66	77.68	65.28	42.49
GS100	3.59	96.59	73.39	54.14	6
Mean	8.61451	95.845	78.0076	64.1888	16.5458
