# Supplementary material for: Genetic variation drives seasonal onset of hibernation in the 13-lined ground squirrel
Source: Commun Biol. 2019 Dec 20;2:478. doi: 10.1038/s42003-019-0719-5 (PMC6925185; doi:10.1038/s42003-019-0719-5)
Supplement: Supplementary file 5 — Supplementary Data 3 [file 42003_2019_719_MOESM5_ESM.xlsx]

## Sheet: Supplementary Data 3
Supplementary Data 3. Sample phenotypes
ID	Year	Sex	Juvenile or adult	Datalogger surgery (days from Sept 1)	HIbernaculum placement (days from Sept 1)	Body mass (g)	Torpor onset (days from hibernaculum)
GS100	2008	F	J	1	27	176	-12.8333
GS101	2008	M	J	1	27	197	-9.83333
GS102	2008	F	J	1	27	140	5
GS105	2008	M	J	1	27	215.2	-10.3333
GS106	2008	M	J	1	27	199.1	-20.5
GS107	2008	F	J	1	27	191	-11.3333
GS108	2008	F	J	2	27	211	-7.33333
GS109	2008	F	J	2	27	221.6	1.33333
GS110	2008	M	J	2	27	232	-0.666667
GS111	2008	F	J	2	27	200	-11.5
GS112	2008	F	J	2	27	182	3.33333
GS114	2008	F	J	1	27	197.1	-13.5
GS115	2008	M	J	2	27	239.3	-13.5
GS116	2008	M	J	2	27	271.7	-1.33333
GS118	2008	M	J	1	27	203.5	-14.5
GS119	2008	F	J	2	27	195.2	-14
GS120	2008	F	J	1	27	165.7	-14.3333
GS121	2008	M	J	2	27	204.5	-13.3333
GS124	2008	M	J	1	27	240.9	-14.6667
GS125	2008	M	J	2	27	151.9	4.33333
GS128	2008	F	J	2	27	187	-14.3333
GS130	2008	M	J	2	27	191	-14.5
GS132	2008	M	J	1	27	226	2.66667
GS133	2008	M	J	2	27	231.6	-0.666667
GS134	2008	F	J	2	27	194.2	-13.3333
GS135	2008	M	J	1	27	189	-13.3333
GS145	2009	M	J	-21	31	234.4	-11.1667
GS148	2009	F	J	8	31	190.3	-4.16667
GS149	2009	M	J	8	31	254.9	-7.5
GS152	2009	F	J	8	31	177.4	-0.166667
GS153	2009	F	J	8	31	197.4	-4.83333
GS154	2009	F	J	8	31	206.8	-11
GS155	2009	F	J	8	31	268.2	-3.83333
GS156	2009	F	J	8	31	195.6	2.33333
GS157	2009	M	J	8	31	266	-3.66667
GS158	2009	M	J	8	31	326.8	-1.83333
GS161	2009	M	A	8	31	280.4	-4.5
GS163	2009	F	J	8	31	235.5	-4.09697
GS164	2009	F	A	8	31	253.1	2.16667
GS165	2009	M	A	8	31	281.6	2.5
GS167	2009	M	J	8	31	287	-3.66667
GS171	2009	F	J	8	31	193	-7.5
GS173	2009	M	J	8	31	206.7	3.16667
GS174	2009	M	J	8	31	233.5	-4.83333
GS175	2009	F	J	8	31	194	-1.16667
GS188	2010	F	J	-1	41	217.9	-20.667
GS41	2007	M	A	-4	34	311	-13.667
GS42	2007	F	A	-4	34	213	-25.1667
GS43	2007	M	A	-4	34	261	-11.5
GS44	2007	M	A	-4	34	227	-17
GS45	2007	M	A	-4	34	339	-7.33333
GS46	2007	M	A	-4	34	273	-18.8333
GS47	2007	F	A	-4	34	272	2.5
GS48	2007	F	A	-4	34	292	4.166
GS49	2007	F	A	-4	34	261	2.1666
GS50	2007	M	A	-4	34	293	-22.1667
GS54	2007	F	A	-12	32	236	11.6667
GS59	2007	M	A	-12	30	271	0.33
GS66	2007	F	A	-12	32	308	10
GS67	2007	M	A	4	32	238	9.33
GS73	2007	F	A	4	32	270	11.16
GS86	2007	F	A	-4	34	231	-4.16667
GS88	2008	F	J	1	27	182.1	-9.667
GS89	2008	M	J	1	27	206	-14.5
GS90	2008	F	J	1	27	204.4	-5.5
GS93	2008	M	J	1	27	191.3	-6.16667
GS94	2008	F	J	1	27	189.2	-6.66667
GS95	2008	F	J	1	27	184.3	-6
GS96	2008	M	J	1	27	286.1	-1.33333
GS97	2008	M	J	1	27	207	-14
GS98	2008	F	J	1	27	170.1	-12.6667
GS99	2008	M	J	1	27	208.5	3.66667
