# Supplementary material for: Genetic variation drives seasonal onset of hibernation in the 13-lined ground squirrel
Source: Commun Biol. 2019 Dec 20;2:478. doi: 10.1038/s42003-019-0719-5 (PMC6925185; doi:10.1038/s42003-019-0719-5)
Supplement: Supplementary file 6 — Supplementary Data 4 [file 42003_2019_719_MOESM6_ESM.xlsx]

## Sheet: Supplementary Data 4
Supplementary Data 4. Heart trans-eQTL results
SNP #	Tag ID	Scaffold	Position	SpeTri2.0 Scaffold	SpeTri2.0 Position	Gene Symbol	p-value	q-value	β
2	Tag_153882	Scyvm7L_157	761625	JH393535.1	615346	LOC101976015	2.63228e-05	0.450112	0.930972
3	Tag_66374	Scyvm7L_3682	3910422	JH393324.1	3910422	Adnp	3.01243e-06	0.394459	-1.18971
3	Tag_169855	Scyvm7L_52	158291	JH393698.1	158291	Athl1	1.95022e-05	0.450112	-1.1016
3	Tag_74463	Scyvm7L_607	13900363	JH393334.1	2788132	Ccl21	4.53174e-05	0.463012	-1.10537
3	Tag_94737	Scyvm7L_1169	219701	JH393362.1	219701	Nol7	7.12349e-05	0.482907	1.04329
3	Tag_8640	Scyvm7L_162	16284758	JH393281.1	25209206	Plekho2	8.65087e-05	0.482907	-1.07553
3	Tag_62015	Scyvm7L_2374	22192712	JH393319.1	3203302	LOC101955966	9.03894e-05	0.482907	-1.07295
3	Tag_163046	Scyvm7L_2704	1266622	JH393598.1	1266622	Impg1	9.37411e-05	0.482907	-1.06991
3	Tag_136415	Scyvm7L_3738	2449684	JH393457.1	2449684	Ccni2	9.64764e-05	0.482907	-1.06314
4	Tag_56872	Scyvm7L_686	17381064	JH393313.1	613373	Slc1a1	5.1071e-05	0.463012	-1.15739
5	Tag_70391	Scyvm7L_68	9644936	JH393329.1	6831734	Agtr1	2.96574e-05	0.450112	-1.09151
5	Tag_100986	Scyvm7L_52	19763153	JH393372.1	1865526	Spi1	3.94117e-05	0.463012	-0.830526
5	Tag_87180	Scyvm7L_52	36699780	JH393350.1	5845020	Lgr4	4.42324e-05	0.463012	0.99239
5	Tag_141773	Scyvm7L_5298	610889	JH393478.1	2947501	Oas3	4.74741e-05	0.463012	-1.03363
5	Tag_168525	Scyvm7L_146	36129899	JH393669.1	464173	Cd109	5.58361e-05	0.469265	1.05328
5	Tag_123931	Scyvm7L_2489	66395219	JH393418.1	397708	Ddah1	6.42034e-05	0.469265	1.02216
5	Tag_155686	Scyvm7L_345	20569511	JH393543.1	1966069	LOC101972532	7.55384e-05	0.482907	-1.0126
5	Tag_140717	Scyvm7L_673	1665492	JH393474.1	2817499	LOC101977215	7.81648e-05	0.482907	-0.977523
5	Tag_30130	Scyvm7L_3136	12365872	JH393292.1	9562286	Atp8a1	8.21708e-05	0.482907	1.03996
5	Tag_18309	Scyvm7L_1591	20809830	JH393285.1	9352045	Arl2bp	8.29671e-05	0.482907	1.0341
7	Tag_25859	Scyvm7L_100	5606513	JH393289.1	16620351	Cog5	3.07602e-06	0.394459	0.982728
7	Tag_172332	Scyvm7L_38.1	4639956	JH393836.1	225745	Znf613	6.56275e-06	0.394459	0.935186
7	Tag_27571	Scyvm7L_4066	18195739	JH393290.1	18195739	Fgf10	8.60501e-06	0.394459	0.952618
7	Tag_168471	Scyvm7L_641	495804	JH393667.1	495804	Zc3h13	1.07928e-05	0.394459	0.942283
7	Tag_25850	Scyvm7L_100	5608340	JH393289.1	16618524	Cog5	1.1258e-05	0.394459	0.959097
7	Tag_25861	Scyvm7L_100	5606192	JH393289.1	16620672	Cog5	3.26013e-05	0.450112	0.924806
7	Tag_25865	Scyvm7L_100	5605809	JH393289.1	16621055	Cog5	3.42569e-05	0.450112	0.909736
7	Tag_25866	Scyvm7L_100	5605579	JH393289.1	16621285	Cog5	3.87599e-05	0.463012	0.904217
7	Tag_142903	Scyvm7L_1169	10126980	JH393481.1	2043413	LOC101976763	4.02609e-05	0.463012	0.843024
7	Tag_30558	Scyvm7L_3136	6865415	JH393292.1	15062743	Dcun1d4	5.24985e-05	0.463012	0.890472
7	Tag_76491	Scyvm7L_290	44463138	JH393336.1	6030974	LOC106144925	5.28581e-05	0.463012	-0.87432
7	Tag_5931	Scyvm7L_1871	38782881	JH393280.1	46209354	Ptdss1	7.56994e-05	0.482907	0.821505
7	Tag_24080	Scyvm7L_3825	7921160	JH393288.1	7921160	Pde1c	7.82593e-05	0.482907	0.887388
7	Tag_86835	Scyvm7L_68	2893671	JH393350.1	2893671	Slc25a36	8.8805e-05	0.482907	-0.888627
7	Tag_25864	Scyvm7L_100	5605820	JH393289.1	16621044	Cog5	9.13662e-05	0.482907	0.889342
8	Tag_66374	Scyvm7L_3682	3910422	JH393324.1	3910422	Adnp	6.55222e-06	0.394459	-1.24073
8	Tag_74463	Scyvm7L_607	13900363	JH393334.1	2788132	Ccl21	3.99506e-05	0.463012	-1.18001
8	Tag_169855	Scyvm7L_52	158291	JH393698.1	158291	Athl1	5.63684e-05	0.469265	-1.13003
10	Tag_86779	Scyvm7L_68	1467283	JH393350.1	1467283	Copb2	2.51152e-05	0.450112	-1.02707
12	Tag_131726	Scyvm7L_2738	3567311	JH393441.1	103818	Raph1	5.68647e-06	0.394459	-1.29709
12	Tag_105890	Scyvm7L_2489	60957837	JH393381.1	5981294	LOC101956191	7.83741e-06	0.394459	-1.28244
12	Tag_143781	Scyvm7L_471	12201388	JH393485.1	2358844	Msra	1.10239e-05	0.394459	-1.28072
12	Tag_130991	Scyvm7L_35	58806378	JH393439.1	395028	Ppp6r2	3.13349e-05	0.450112	-1.22927
12	Tag_60463	Scyvm7L_884	33772751	JH393318.1	5223274	Calm2	3.2357e-05	0.450112	-1.23334
12	Tag_103970	Scyvm7L_35	14319037	JH393378.1	845138	Rab21	6.24339e-05	0.469265	-1.20881
12	Tag_63490	Scyvm7L_1263	10428068	JH393320.1	2850562	Rragd	6.47328e-05	0.469265	1.16425
12	Tag_147792	Scyvm7L_1723	1369786	JH393504.1	1445069	Pdpk1	6.59463e-05	0.469959	-1.18518
12	Tag_80058	Scyvm7L_1723	7090542	JH393340.1	8830989	Atf7ip2	6.73119e-05	0.471696	-1.13383
12	Tag_77755	Scyvm7L_52	50447809	JH393338.1	6476965	Dkk3	9.50358e-05	0.482907	1.18242
13	Tag_5595	Scyvm7L_1871	34424121	JH393280.1	41850594	Ncald	1.41289e-05	0.450112	1.0918
13	Tag_39136	Scyvm7L_345	2460228	JH393298.1	2458713	Rbm25	2.2447e-05	0.450112	-1.09482
13	Tag_46466	Scyvm7L_35	45431099	JH393302.1	6780721	LOC101958655	3.37974e-05	0.450112	0.708305
13	Tag_169749	Scyvm7L_38.1	1875503	JH393696.1	681598	Isoc2	7.76937e-05	0.482907	1.05276
