# Supplementary material for: Genetic variation drives seasonal onset of hibernation in the 13-lined ground squirrel
Source: Commun Biol. 2019 Dec 20;2:478. doi: 10.1038/s42003-019-0719-5 (PMC6925185; doi:10.1038/s42003-019-0719-5)
Supplement: Supplementary file 7 — Supplementary Data 5 [file 42003_2019_719_MOESM7_ESM.xlsx]

## Sheet: Supplementary Data 5
Supplementary Data 5. Skeletal muscle trans-eQTL results
SNP #	Tag ID	Scaffold	Position	SpeTri2.0 Scaffold	SpeTri2.0 Position	Gene Symbol	p-value	q-value	β
1	Tag_15017	Scyvm7L_6759	3958554	JH393293.1	16615649	Znf774	6.34619e-05	0.596156	1.01816
2	Tag_3570	Scyvm7L_162	27158635	JH393281.1	14335329	Arpp19	1.49005e-05	0.480293	0.771804
2	Tag_29654	Scyvm7L_2374	17679436	JH393319.1	7716578	Plekha3	1.93113e-05	0.512385	0.882021
2	Tag_40138	Scyvm7L_418.1	6869231	JH393348.1	2514927	Znf207	6.61982e-05	0.596156	0.809157
7	Tag_46468	Scyvm7L_1175	4295203	JH393368.1	4289029	Brap	2.97581e-06	0.211024	0.800948
7	Tag_5321	Scyvm7L_641	27718057	JH393282.1	12391740	Rap2a	2.24058e-05	0.512385	-0.92606
7	Tag_44758	Scyvm7L_1169	213556	JH393362.1	213556	Sirt5	2.31719e-05	0.512385	-0.929857
7	Tag_40975	Scyvm7L_68	629412	JH393350.1	629412	Nme9	5.72277e-05	0.596156	-0.893148
7	Tag_5164	Scyvm7L_641	34928405	JH393282.1	5181392	Efnb2	8.52183e-05	0.596156	-0.900822
7	Tag_59849	Scyvm7L_2116	6780945	JH393424.1	240730	Pdgfrl	8.58827e-05	0.596156	-0.901177
7	Tag_25144	Scyvm7L_118	10229835	JH393308.1	6973636	Nars2	9.3426e-05	0.596156	-0.900045
8	Tag_24546	Scyvm7L_7394	8884925	JH393307.1	6111070	Nedd4l	2.83707e-05	0.512385	-0.994853
10	Tag_67901	Scyvm7L_1531	2390632	JH393480.1	2338142	Rab12	2.71822e-06	0.211024	0.96923
10	Tag_56310	Scyvm7L_1828	3388852	JH393407.1	2211126	Pitx1	2.48269e-05	0.512385	-0.927718
10	Tag_37949	Scyvm7L_1707	3925260	JH393340.1	3087966	Srsf6	3.32315e-05	0.53558	0.958666
10	Tag_70404	Scyvm7L_8339	731739	JH393505.1	731739	Clec3b	3.97227e-05	0.563373	-0.720399
10	Tag_30342	Scyvm7L_1263	7608752	JH393320.1	5669878	Syncrip	5.14404e-05	0.596156	0.934406
10	Tag_18893	Scyvm7L_520	13409292	JH393299.1	4887009	Esr1	6.89045e-05	0.596156	-0.93675
10	Tag_57020	Scyvm7L_52	7500464	JH393409.1	3949384	Ltbp3	9.97906e-05	0.596156	0.885711
12	Tag_47696	Scyvm7L_936	12041723	JH393373.1	772074	Sec24b	1.54183e-06	0.211024	-1.18919
12	Tag_41169	Scyvm7L_68	4648752	JH393350.1	4648752	U2surp	2.56338e-06	0.211024	-1.23291
12	Tag_61654	Scyvm7L_520	19092209	JH393435.1	683456	Fbxo30	2.89021e-05	0.512385	-1.14523
12	Tag_26465	Scyvm7L_2207	8974185	JH393311.1	8974185	Rbbp6	3.07566e-05	0.519298	-1.14997
12	Tag_47697	Scyvm7L_936	12042170	JH393373.1	772521	Sec24b	3.67184e-05	0.551573	1.08368
12	Tag_74745	Scyvm7L_170	1295240	JH393551.1	1119813	Med9	4.18332e-05	0.569062	1.09043
12	Tag_48521	Scyvm7L_9406	3511307	JH393376.1	3466907	Usp13	5.30944e-05	0.596156	-1.05776
12	Tag_61335	Scyvm7L_2489	3804996	JH393433.1	3800756	Ctnnbip1	7.67442e-05	0.596156	1.07626
12	Tag_72170	Scyvm7L_258	1345848	JH393523.1	1349114	Mfsd9	7.73762e-05	0.596156	1.10192
12	Tag_28803	Scyvm7L_884	34082243	JH393318.1	5532766	Socs5	7.85874e-05	0.596156	-1.1141
12	Tag_70673	Scyvm7L_162	47334602	JH393507.1	2085454	Gnpnat1	8.25892e-05	0.596156	-1.11752
12	Tag_11133	Scyvm7L_3136	43182552	JH393287.1	21252917	Haus3	8.70769e-05	0.596156	-1.10965
12	Tag_51933	Scyvm7L_52	10408160	JH393391.1	523196	Polr2g	9.10997e-05	0.596156	1.08718
13	Tag_67901	Scyvm7L_1531	2390632	JH393480.1	2338142	Rab12	4.7285e-06	0.263959	1.07715
13	Tag_4304	Scyvm7L_162	14638403	JH393281.1	26855561	Smad6	6.68147e-06	0.267779	-1.13159
13	Tag_15516	Scyvm7L_290	33196563	JH393294.1	13614973	Dip2c	2.06076e-05	0.512385	-1.08213
13	Tag_29560	Scyvm7L_2374	18810806	JH393319.1	6585208	Hnrnpa3	5.30294e-05	0.596156	0.962556
13	Tag_22096	Scyvm7L_7247	15577195	JH393303.1	91248	Fam98a	5.75232e-05	0.596156	1.05048
13	Tag_5778	Scyvm7L_4427	28064976	JH393283.1	2669524	Rpp14	6.37356e-05	0.596156	1.05768
13	Tag_22098	Scyvm7L_7247	15576703	JH393303.1	91740	Fam98a	7.83989e-05	0.596156	1.03935
