# Supplementary material for: Genetic variation drives seasonal onset of hibernation in the 13-lined ground squirrel
Source: Commun Biol. 2019 Dec 20;2:478. doi: 10.1038/s42003-019-0719-5 (PMC6925185; doi:10.1038/s42003-019-0719-5)
Supplement: Supplementary file 8 — Supplementary Data 6 [file 42003_2019_719_MOESM8_ESM.xlsx]

## Sheet: Supplementary Data 6
Supplementary Data 6. Liver trans-eQTL results
SNP #	Tag ID	Scaffold	Position	SpeTri2.0 Scaffold	SpeTri2.0 Position	Gene Symbol	p-value	q-value	β
3	Tag_98695	Scyvm7L_345	20744988	JH393543.1	2141546	Serpina6	8.74838e-05	1	-0.916932
12	Tag_106364	Scyvm7L_291	199930	JH393659.1	726721	LOC101968211	1.93817e-05	1	1.25937
12	Tag_98695	Scyvm7L_345	20744988	JH393543.1	2141546	Serpina6	2.27989e-05	1	1.25485
12	Tag_20311	Scyvm7L_290	22789216	JH393294.1	3207626	Dhtkd1	4.63526e-05	1	1.20862
12	Tag_11165	Scyvm7L_1591	24877984	JH393285.1	5283891	Tox3	5.33233e-05	1	-1.13639
12	Tag_82520	Scyvm7L_752	1947939	JH393437.1	2638144	Man1a2	7.30762e-05	1	-1.09748
12	Tag_68412	Scyvm7L_2166	4080970	JH393390.1	4080970	Il6r	7.38517e-05	1	1.10377
12	Tag_73434	Scyvm7L_248	5545176	JH393404.1	5540984	Rac3	7.66619e-05	1	0.993427
12	Tag_31053	Scyvm7L_1215	12956816	JH393304.1	12932709	Fbxo33	8.78091e-05	1	1.17319
13	Tag_22114	Scyvm7L_301	5519064	JH393296.1	3660525	Tcf7l2	5.4207e-05	1	-0.954511
13	Tag_58879	Scyvm7L_419	6888820	JH393360.1	6885893	Cdh2	5.43868e-05	1	-0.955823
13	Tag_44746	Scyvm7L_67	12887105	JH393331.1	8981803	Tspan15	7.08571e-05	1	-0.989547
