# Supplementary material for: Genetic variation drives seasonal onset of hibernation in the 13-lined ground squirrel
Source: Commun Biol. 2019 Dec 20;2:478. doi: 10.1038/s42003-019-0719-5 (PMC6925185; doi:10.1038/s42003-019-0719-5)
Supplement: Supplementary file 9 — Supplementary Data 7 [file 42003_2019_719_MOESM9_ESM.xlsx]

## Sheet: Supplementary Data 7
Supplementary Data 7. BAT trans-eQTL results
SNP #	Tag ID	Scaffold	Position	Ensembl Scaffold	SpeTri2.0 Position	SpeTri2.0 Symbol	p-value	q-value	β
1	Gene_107110	Scyvm7L_7394	12528174	JH393307.1	2467791	Phlpp1	2.09993e-05	0.578299	1.01511
1	Gene_53334	Scyvm7L_30	5799886	JH393398.1	692490	LOC101977304	2.3441e-05	0.578299	-1.28032
1	Gene_3358	Scyvm7L_162	30081400	JH393281.1	11412535	Cops2	9.42392e-05	0.830328	1.19081
2	Gene_130899	Scyvm7L_52	19788873	JH393372.1	1891246	Madd	8.81601e-06	0.483321	0.856579
2	Gene_30464	Scyvm7L_1263	2324384	JH393320.1	10954220	Hmgn3	1.31531e-05	0.540821	-0.796677
2	Gene_6730	Scyvm7L_2489	5427891	JH393284.1	763195	Plod1	1.54874e-05	0.54583	0.841069
2	Gene_68508	Scyvm7L_1371	4397010	JH393486.1	1034867	Ccng2	3.99154e-05	0.67287	0.80486
2	Gene_86926	Scyvm7L_162	4770436	JH393281.1	36723501	Wdr61	4.21861e-05	0.67287	0.753168
2	Gene_47333	Scyvm7L_607	23858739	JH393369.1	7067630	LOC106145029	4.63776e-05	0.67287	0.806969
2	Gene_141454	Scyvm7L_84	3857014	JH393412.1	3073960	Irak2	7.26413e-05	0.78389	0.745993
3	Gene_10767	Scyvm7L_146	3108457	JH393286.1	25840070	LOC101963772	1.1461e-05	0.514085	0.748169
3	Gene_44239	Scyvm7L_4859	7234874	JH393359.1	895917	Ankdd1b	3.50179e-05	0.67287	0.793271
4	Gene_108284	Scyvm7L_552	1829783	JH393310.1	125623	Aire	7.30173e-06	0.474556	1.07312
4	Gene_99455	Scyvm7L_301	9806636	JH393296.1	7948097	Fam204a	6.54338e-05	0.78389	0.881153
4	Gene_88410	Scyvm7L_4427	21640579	JH393283.1	9093894	Oxnad1	7.26414e-05	0.78389	0.881778
5	Gene_154544	Scyvm7L_134	1755156	JH393516.1	821069	Cadm4	8.75751e-05	0.785641	-0.873329
6	Gene_143399	Scyvm7L_289.1	5547254	JH393427.1	2441066	LOC101964486	8.37285e-05	0.785641	0.679743
6	Gene_11738	Scyvm7L_3825	7158440	JH393288.1	7158440	Aqp1	8.6221e-05	0.785641	0.918847
7	Gene_56311	Scyvm7L_1828	4018273	JH393407.1	1581678	Prelid1	7.12826e-06	0.474556	0.814596
7	Gene_74584	Scyvm7L_23	915474	JH393549.1	1052389	Canx	7.65918e-06	0.474556	0.702872
7	Gene_85295	Scyvm7L_162	35675411	JH393281.1	5818526	Snap23	1.97883e-05	0.578299	0.774415
7	Gene_135902	Scyvm7L_2136	3299010	JH393397.1	2699706	LOC101977852	2.85213e-05	0.639666	0.820082
7	Gene_30773	Scyvm7L_163	4209577	JH393322.1	4207876	Scaf11	4.21061e-05	0.67287	0.647895
7	Gene_24069	Scyvm7L_162	56959418	JH393305.1	7501295	Wdr89	4.66876e-05	0.67287	0.81305
7	Gene_46159	Scyvm7L_1557	1773217	JH393367.1	1621973	Lpgat1	4.69161e-05	0.67287	0.840864
7	Gene_62065	Scyvm7L_752	1587151	JH393437.1	2998892	Wdr3	4.77302e-05	0.67287	0.746054
7	Gene_6250	Scyvm7L_4427	14966596	JH393283.1	15767872	Thrb	5.88133e-05	0.725474	0.698874
7	Gene_147850	Scyvm7L_3738	1249242	JH393457.1	1249242	Vdac1	9.83951e-05	0.834221	0.828379
8	Gene_44239	Scyvm7L_4859	7234874	JH393359.1	895917	Ankdd1b	1.45451e-05	0.54583	0.901894
8	Gene_92836	Scyvm7L_146	3382605	JH393286.1	25565906	Tapbp	5.56804e-05	0.709321	-0.857854
8	Gene_88999	Scyvm7L_2489	5395515	JH393284.1	730819	Kiaa2013	8.17016e-05	0.785641	-0.774064
8	Gene_10751	Scyvm7L_146	3197811	JH393286.1	25750691	LOC101958908	9.97532e-05	0.834221	-0.846617
9	Gene_99976	Scyvm7L_7318	638813	JH393297.1	615414	Znf782	2.2059e-05	0.578299	0.885424
9	Gene_115880	Scyvm7L_68	11184654	JH393329.1	5291987	Gfm1	8.56693e-05	0.785641	0.89503
10	Gene_38328	Scyvm7L_289	3899913	JH393341.1	3899913	Fer	4.73427e-05	0.67287	-0.730942
12	Gene_77128	Scyvm7L_552	1308710	JH393588.1	1266937	Fam207a	5.0072e-06	0.474556	-0.787548
12	Gene_154079	Scyvm7L_211	33829879	JH393510.1	1934015	Fam76b	7.69435e-06	0.474556	0.780197
12	Gene_11819	Scyvm7L_3825	11678902	JH393288.1	11678902	Eepd1	1.01377e-05	0.500201	0.576631
12	Gene_36601	Scyvm7L_4270	5178105	JH393337.1	6459710	Abcb8	2.1298e-05	0.578299	0.57997
12	Gene_158750	Scyvm7L_848	4422436	JH393560.1	1646426	Arpc1a	4.47956e-05	0.67287	-0.555566
12	Gene_76680	Scyvm7L_8249	883396	JH393575.1	910597	Wipi2	6.68887e-05	0.78389	-0.671092
12	Gene_16340	Scyvm7L_1707	23100140	JH393295.1	9475176	Mkks	6.83879e-05	0.78389	0.528775
12	Gene_159279	Scyvm7L_471	8716860	JH393567.1	1125557	Cdca2	7.46701e-05	0.78389	0.598117
13	Gene_6730	Scyvm7L_2489	5427891	JH393284.1	763195	Plod1	3.96733e-05	0.67287	0.783372
13	Gene_120633	Scyvm7L_1723	2957878	JH393340.1	4698325	Anks3	8.13906e-05	0.785641	0.725995
13	Gene_152731	Scyvm7L_149	1245091	JH393497.1	1807512	Hpgds	9.95843e-05	0.834221	-0.801867
